# Supplementary material for: Crystal structure of bis­(3-carb­oxy-1-methyl­pyrid­inium) octa­bromide
Source: Acta Crystallogr E Crystallogr Commun. 2023 Oct 3;79(Pt 11):977–81. doi: 10.1107/S2056989023008460 (PMC10626950; doi:10.1107/S2056989023008460)
Supplement: Supplementary file 1 [file e-79-00977-sup1.cif]

##############################################################################
#                                                                            #
# This CIF contains the data in a paper accepted for publication in          #
# Acta Crystallographica Section E. It conforms to the requirements of       #
# Notes for Authors for Acta Crystallographica Section E, and has been       #
# peer reviewed under the auspices of the IUCr Commission on Journals.       #
#                                                                            #
# Full details of the Crystallographic Information File format               #
# are given in the paper "The Crystallographic Information File (CIF):       #
# a New Standard Archive File for Crystallography" by S. R. Hall, F. H.      #
# Allen and I. D. Brown [Acta Cryst. (1991), A47, 655-685].                  #
#                                                                            #
# The current version of the core CIF dictionary is obtainable from          #
# ftp://ftp.iucr.org/pub/cif_core.dic.                                       #
#                                                                            #
# Software is freely available for graphical display of the structure(s)     #
# in this CIF. For information consult the CIF software page                 #
# http://www.iucr.org/resources/cif/software.                                #
#                                                                            #
# This file may be used for bona fide research purposes within the           #
# scientific community so long as proper attribution is given to the journal # 
# article from which it was obtained.                                        #
#                                                                            #
##############################################################################
data_I
_audit_creation_method
;
Olex2 1.5
(compiled 2023.08.24 svn.re1ec1418 for OlexSys, GUI svn.r6817)
;
_journal_date_recd_electronic     2023-09-12
_journal_date_accepted     2023-09-26
_journal_name_full     'Acta Crystallographica, Section E'
_journal_year     2023
_journal_volume     79
_journal_issue     11
_journal_page_first     0
_journal_page_last     0
_journal_paper_category     GO
_journal_paper_doi     10.1107/S2056989023008460
_journal_coeditor_code     WM5697
_publ_contact_author_name     'Valerii Y. Sirenko'
_publ_contact_author_address
;
Department of Chemistry,
Taras Shevchenko National University of Kyiv
Volodymyrska St. 64
Kyiv 01601
Ukraine
;
_publ_contact_author_email     valerii_sirenko@knu.ua
_publ_contact_author_fax     ?
_publ_contact_author_phone     ?
_publ_section_title
;
Crystal structure of bis(3-carboxy-1-methylpyridinium) octabromide
;
loop_
    _publ_author_name
    _publ_author_footnote
    _publ_author_address
    'Sirenko, Valerii Y.' .
;
Department of Chemistry,
Taras Shevchenko National University of Kyiv, Volodymyrska St. 64/13,
Kyiv 01601,
Ukraine
;
    'Naumova, Dina D.' .
;
Department of Chemistry,
Taras Shevchenko National University of Kyiv, Volodymyrska St. 64/13,
Kyiv 01601,
Ukraine
;
    'Golenya, Irina A.' .
;
Department of Chemistry,
Taras Shevchenko National University of Kyiv, Volodymyrska St. 64/13,
Kyiv 01601,
Ukraine
;
    'Shova, Sergiu' .
;
Department of Inorganic Polymers,
"Petru Poni" Institute of Macromolecular Chemistry,
Romanian Academy of Science,
Aleea Grigore Ghica Voda 41A,
Iasi 700487,
Romania
;
    'Gural'skiy, Il'ya A.' .
;
Department of Chemistry,
Taras Shevchenko National University of Kyiv, Volodymyrska St. 64/13,
Kyiv 01601,
Ukraine
;
_publ_section_synopsis
;
The structure of the title compound is composed of rare <i>Z</i>-shaped
octabromide anions embedded within <i>N</i>-methylnicotinic acid cations.
;
_chemical_name_systematic
;
Bis(3-carboxy-1-methylpyridinium) octabromide
;
_chemical_formula_moiety     '2(C7 H8 N O2 +), Br8 2-'
_chemical_formula_sum     'C14 H16 Br8 N2 O4'
_chemical_formula_iupac     '2C7 H8 N O2 +, Br8 2-'
_chemical_formula_weight     915.522
_space_group_crystal_system     triclinic
_space_group_name_H-M_alt     'P -1'
_space_group_name_Hall     '-P 1'
loop_
    _space_group_symop_id
    _space_group_symop_operation_xyz
    1 x,y,z
    2 -x,-y,-z
_cell_length_a     6.8537(5)
_cell_length_b     7.0873(6)
_cell_length_c     14.5145(6)
_cell_angle_alpha     95.746(5)
_cell_angle_beta     91.156(4)
_cell_angle_gamma     115.002(7)
_cell_volume     634.23(8)
_cell_formula_units_Z     1
_cell_measurement_reflns_used     2335
_cell_measurement_theta_min     3.1900
_cell_measurement_theta_max     23.7360
_cell_measurement_temperature     293
_exptl_crystal_description     block
_exptl_crystal_colour     'light red'
_exptl_crystal_size_max     0.17
_exptl_crystal_size_mid     0.11
_exptl_crystal_size_min     0.06
_exptl_crystal_density_diffrn     2.397
_exptl_crystal_F_000     424.594
_exptl_absorpt_coefficient_mu     12.666
_exptl_absorpt_correction_type     multi-scan
_exptl_absorpt_process_details
;
(CrysAlisPro; Rigaku OD, 2021)
;
_exptl_absorpt_correction_T_min     0.45777
_exptl_absorpt_correction_T_max     1.00000
_diffrn_ambient_temperature     293.00
_diffrn_radiation_type     'Mo K\a'
_diffrn_radiation_wavelength     0.71073
_diffrn_measurement_device_type     'Xcalibur, Eos'
_diffrn_measurement_device     'four-circle diffractometer'
_diffrn_measurement_method     '\w scans'
_diffrn_detector_area_resol_mean     16.1593
_diffrn_reflns_number     9457
_diffrn_reflns_av_R_equivalents     0.0483
_diffrn_reflns_av_unetI/netI     0.0665
_diffrn_reflns_theta_min     2.83
_diffrn_reflns_theta_max     29.31
_diffrn_reflns_theta_full     25.2417
_diffrn_measured_fraction_theta_max     0.8636
_diffrn_measured_fraction_theta_full     0.9996
_diffrn_reflns_limit_h_min     -8
_diffrn_reflns_limit_h_max     9
_diffrn_reflns_limit_k_min     -9
_diffrn_reflns_limit_k_max     9
_diffrn_reflns_limit_l_min     -19
_diffrn_reflns_limit_l_max     19
_reflns_number_total     3008
_reflns_number_gt     1848
_reflns_threshold_expression     I>=2u(I)
_refine_ls_structure_factor_coef     Fsqd
_refine_ls_matrix_type     full
_refine_ls_R_factor_all     0.0975
_refine_ls_R_factor_gt     0.0473
_refine_ls_wR_factor_gt     0.0620
_refine_ls_wR_factor_ref     0.0748
_refine_ls_goodness_of_fit_ref     1.0231
_refine_ls_restrained_S_all     1.0229
_refine_ls_number_reflns     3008
_refine_ls_number_parameters     132
_refine_ls_number_restraints     1
_refine_ls_number_constraints     13
_refine_ls_hydrogen_treatment     mixed
_refine_ls_weighting_scheme     calc
_refine_ls_weighting_details
                      'w=1/[\s^2^(Fo^2^)+(0.0186P)^2^] where P=(Fo^2^+2Fc^2^)/3'
_refine_ls_shift/su_max     -0.0014
_refine_ls_shift/su_mean     0.0001
_refine_diff_density_max     1.3755
_refine_diff_density_min     -1.3169
_refine_ls_extinction_method     'SHELXL'
_refine_ls_extinction_coef     0.0112(5)
_refine_ls_extinction_expression
                                    Fc^*^=kFc[1+0.001xFc^2^\l^3^/sin(2\q)]^-1/4^
loop_
    _atom_type_symbol
    _atom_type_scat_Cromer_Mann_a1
    _atom_type_scat_Cromer_Mann_a2
    _atom_type_scat_Cromer_Mann_a3
    _atom_type_scat_Cromer_Mann_a4
    _atom_type_scat_Cromer_Mann_b1
    _atom_type_scat_Cromer_Mann_b2
    _atom_type_scat_Cromer_Mann_b3
    _atom_type_scat_Cromer_Mann_b4
    _atom_type_scat_Cromer_Mann_c
    _atom_type_scat_dispersion_source
    _atom_type_scat_dispersion_real
    _atom_type_scat_dispersion_imag
    _atom_type_scat_source
    Br 17.17890 5.23580 5.63770 3.98510 2.17230 16.57960 0.26090 41.43280
                                                                         2.95570
  'Brennan, Cowan, Rev. Sci. Instrum., 1992, 63, 850' -0.38188 2.46625
                     'International Tables Volume C Table 6.1.1.4 (pp. 500-502)'
    C 2.31000 1.02000 1.58860 0.86500 20.84390 10.20750 0.56870 51.65120 0.21560
 'Brennan, Cowan, Rev. Sci. Instrum., 1992, 63, 850' 0.00313 0.00162
                     'International Tables Volume C Table 6.1.1.4 (pp. 500-502)'
    H 0.49300 0.32291 0.14019 0.04081 10.51090 26.12570 3.14236 57.79970 0.00304
 'Brennan, Cowan, Rev. Sci. Instrum., 1992, 63, 850' 0.00000 0.00000
                     'International Tables Volume C Table 6.1.1.4 (pp. 500-502)'
    N 12.21260 3.13220 2.01250 1.16630 0.00570 9.89330 28.99750 0.58260
                                                                       -11.52900
  'Brennan, Cowan, Rev. Sci. Instrum., 1992, 63, 850' 0.00612 0.00332
                     'International Tables Volume C Table 6.1.1.4 (pp. 500-502)'
    O 3.04850 2.28680 1.54630 0.86700 13.27710 5.70110 0.32390 32.90890 0.25080
'Brennan, Cowan, Rev. Sci. Instrum., 1992, 63, 850' 0.01085 0.00610
                     'International Tables Volume C Table 6.1.1.4 (pp. 500-502)'
_computing_data_collection
;
CrysAlisPro (Rigaku OD, 2021)
;
_computing_cell_refinement
;
CrysAlisPro (Rigaku OD, 2021)
;
_computing_data_reduction
;
CrysAlisPro (Rigaku OD, 2021)
;
_computing_structure_solution
;
<i>SHELXT</i> (Sheldrick, 2015)
;
_computing_structure_refinement
;
<i>olex2.refine</i> (Bourhis <i>et al.</i>,  2015)
;
_computing_molecular_graphics
;
Olex2 (Dolomanov <i>et al.</i>,  2009)
;
_computing_publication_material
;
Olex2 (Dolomanov <i>et al.</i>,  2009)
;
loop_
    _atom_site_type_symbol
    _atom_site_label
    _atom_site_fract_x
    _atom_site_fract_y
    _atom_site_fract_z
    _atom_site_U_iso_or_equiv
    _atom_site_adp_type
    _atom_site_occupancy
    Br Br2 0.06745(8) 0.45917(8) 0.30515(3) 0.05120(19) Uani 1.000000
    Br Br3 -0.18168(9) 0.43980(10) 0.15210(3) 0.0628(2) Uani 1.000000
    Br Br1 0.29688(10) 0.47662(9) 0.43679(4) 0.0673(2) Uani 1.000000
    Br Br4 -0.04755(10) 0.12253(10) 0.04613(3) 0.0781(3) Uani 1.000000
    O O1 0.9137(6) 0.8874(6) 0.3821(2) 0.0564(10) Uani 1.000000
    O O2 0.7895(5) 1.0613(5) 0.4839(2) 0.0540(10) Uani 1.000000
    N N1 0.4595(6) 0.8218(6) 0.1811(2) 0.0420(10) Uani 1.000000
    C C2 0.6297(7) 0.9597(7) 0.3314(3) 0.0348(12) Uani 1.000000
    C C6 0.7873(8) 0.9736(8) 0.4062(3) 0.0430(13) Uani 1.000000
    C C1 0.6035(7) 0.8341(7) 0.2488(3) 0.0423(13) Uani 1.000000
    H H1a 0.6851(7) 0.7580(7) 0.2398(3) 0.0507(15) Uiso 1.000000
    C C4 0.3646(8) 1.0582(8) 0.2730(3) 0.0477(13) Uani 1.000000
    H H4 0.2828(8) 1.1345(8) 0.2802(3) 0.0572(16) Uiso 1.000000
    C C5 0.3421(8) 0.9306(8) 0.1928(3) 0.0497(14) Uani 1.000000
    H H5 0.2430(8) 0.9193(8) 0.1454(3) 0.0597(17) Uiso 1.000000
    C C3 0.5093(8) 1.0726(8) 0.3430(3) 0.0444(13) Uani 1.000000
    H H3 0.5259(8) 1.1585(8) 0.3981(3) 0.0533(16) Uiso 1.000000
    C C7 0.4279(8) 0.6816(8) 0.0942(3) 0.0660(17) Uani 1.000000
    H H7a 0.508(4) 0.600(4) 0.1002(9) 0.099(3) Uiso 1.000000
    H H7b 0.2774(10) 0.589(4) 0.0823(13) 0.099(3) Uiso 1.000000
    H H7c 0.477(5) 0.7640(9) 0.0437(5) 0.099(3) Uiso 1.000000
    H H1 0.992(7) 0.879(9) 0.426(3) 0.099(3) Uiso 1.000000
loop_
    _atom_site_aniso_label
    _atom_site_aniso_U_11
    _atom_site_aniso_U_22
    _atom_site_aniso_U_33
    _atom_site_aniso_U_12
    _atom_site_aniso_U_13
    _atom_site_aniso_U_23
    Br2 0.0515(4) 0.0417(3) 0.0592(3) 0.0185(3) 0.0015(2) 0.0076(2)
    Br3 0.0686(4) 0.0771(5) 0.0512(3) 0.0412(3) -0.0081(3) 0.0013(3)
    Br1 0.0787(5) 0.0529(4) 0.0661(4) 0.0265(3) -0.0223(3) 0.0019(3)
    Br4 0.0779(5) 0.0717(5) 0.0592(4) 0.0069(4) -0.0200(3) 0.0140(3)
    O1 0.057(3) 0.077(3) 0.047(2) 0.042(2) -0.0104(17) -0.0010(19)
    O2 0.057(2) 0.072(3) 0.0359(18) 0.036(2) -0.0069(15) -0.0123(17)
    N1 0.039(3) 0.046(3) 0.036(2) 0.015(2) -0.0041(18) -0.0001(19)
    C2 0.029(3) 0.040(3) 0.032(2) 0.012(2) -0.0030(19) 0.006(2)
    C6 0.038(3) 0.045(3) 0.049(3) 0.021(3) -0.002(2) 0.005(3)
    C1 0.035(3) 0.045(3) 0.043(3) 0.014(2) -0.002(2) 0.004(2)
    C4 0.049(3) 0.053(3) 0.051(3) 0.032(3) -0.002(2) 0.004(3)
    C5 0.045(3) 0.063(4) 0.041(3) 0.024(3) -0.007(2) 0.009(3)
    C3 0.048(3) 0.044(3) 0.039(3) 0.019(3) 0.001(2) 0.002(2)
    C7 0.074(4) 0.078(4) 0.041(3) 0.034(3) -0.018(3) -0.020(3)
loop_
    _geom_bond_atom_site_label_1
    _geom_bond_atom_site_label_2
    _geom_bond_site_symmetry_2
    _geom_bond_distance
    _geom_bond_publ_flag
    Br2 Br3 . 2.7307(7) ?
    Br2 Br1 . 2.4095(7) ?
    Br3 Br4 . 3.0625(10) ?
    Br1 Br1 2_666 3.1813(12) ?
    Br4 Br4 2 2.4002(15) ?
    O1 C6 . 1.290(6) ?
    O1 H1 . 0.845(19) ?
    O2 C6 . 1.228(5) ?
    N1 C1 . 1.348(5) ?
    N1 C5 . 1.332(6) ?
    N1 C7 . 1.476(5) ?
    C2 C6 . 1.483(6) ?
    C2 C1 . 1.380(6) ?
    C2 C3 . 1.373(6) ?
    C1 H1a . 0.9300 ?
    C4 H4 . 0.9300 ?
    C4 C5 . 1.365(6) ?
    C4 C3 . 1.370(6) ?
    C5 H5 . 0.9300 ?
    C3 H3 . 0.9300 ?
    C7 H7a . 0.9600 ?
    C7 H7b . 0.9600 ?
    C7 H7c . 0.9600 ?
loop_
    _geom_angle_atom_site_label_1
    _geom_angle_atom_site_label_2
    _geom_angle_atom_site_label_3
    _geom_angle_site_symmetry_1
    _geom_angle_site_symmetry_3
    _geom_angle
    _geom_angle_publ_flag
    Br1 Br2 Br3 . . 178.04(3) ?
    Br4 Br3 Br2 . . 90.37(2) ?
    Br1 Br1 Br2 2_666 . 162.42(4) ?
    Br4 Br4 Br3 2 . 176.22(3) ?
    H1 O1 C6 . . 116(4) ?
    C5 N1 C1 . . 120.7(4) ?
    C7 N1 C1 . . 119.4(4) ?
    C7 N1 C5 . . 119.8(4) ?
    C1 C2 C6 . . 120.3(5) ?
    C3 C2 C6 . . 120.6(4) ?
    C3 C2 C1 . . 119.2(4) ?
    O2 C6 O1 . . 125.2(4) ?
    C2 C6 O1 . . 114.6(4) ?
    C2 C6 O2 . . 120.1(5) ?
    C2 C1 N1 . . 120.0(5) ?
    H1a C1 N1 . . 120.0(3) ?
    H1a C1 C2 . . 120.0(3) ?
    C5 C4 H4 . . 120.4(3) ?
    C3 C4 H4 . . 120.4(3) ?
    C3 C4 C5 . . 119.2(5) ?
    C4 C5 N1 . . 121.2(4) ?
    H5 C5 N1 . . 119.4(3) ?
    H5 C5 C4 . . 119.4(3) ?
    C4 C3 C2 . . 119.8(4) ?
    H3 C3 C2 . . 120.1(3) ?
    H3 C3 C4 . . 120.1(3) ?
    H7a C7 N1 . . 109.5 ?
    H7b C7 N1 . . 109.5 ?
    H7b C7 H7a . . 109.5 ?
    H7c C7 N1 . . 109.5 ?
    H7c C7 H7a . . 109.5 ?
    H7c C7 H7b . . 109.5 ?
loop_
    _geom_torsion_atom_site_label_1
    _geom_torsion_atom_site_label_2
    _geom_torsion_atom_site_label_3
    _geom_torsion_atom_site_label_4
    _geom_torsion_site_symmetry_1
    _geom_torsion_site_symmetry_2
    _geom_torsion_site_symmetry_3
    _geom_torsion_site_symmetry_4
    _geom_torsion
    _geom_torsion_publ_flag
    O1 C6 C2 C1 . . . . 9.9(5) ?
    O1 C6 C2 C3 . . . . -169.6(4) ?
    O2 C6 C2 C1 . . . . -169.9(4) ?
    O2 C6 C2 C3 . . . . 10.6(5) ?
    N1 C1 C2 C6 . . . . 179.8(4) ?
    N1 C1 C2 C3 . . . . -0.6(5) ?
    N1 C5 C4 C3 . . . . -0.7(6) ?
    C2 C3 C4 C5 . . . . 0.3(5) ?
loop_
    _geom_hbond_atom_site_label_D
    _geom_hbond_atom_site_label_H
    _geom_hbond_atom_site_label_A
    _geom_hbond_site_symmetry_A
    _geom_hbond_distance_DH
    _geom_hbond_distance_HA
    _geom_hbond_distance_DA
    _geom_hbond_angle_DHA
    _geom_hbond_publ_flag
    O1 H1 O2 2_776 0.80(7) 1.89(7) 2.668(5) 164(7) yes
    C1 H1A Br3 1_655 0.93 2.96 3.838(5) 158.1 yes
    C5 H5 Br4 2_565 0.93 2.99 3.881(5) 160.0 yes
    C7 H7A Br3 1_655 0.96 2.92 3.857(6) 166.0 yes
_shelx_hkl_file
;
   0   0   2    6.22    1.63
   0   0   2   10.55    1.95
   0   0  -2    8.32    1.92
   0   0  -2    5.12    1.47
   0   0   2    8.43    1.72
   0   0  -2    6.65    1.62
   0   0  -2    8.28    1.61
   0   0   3   13.23    2.42
   0   0   3   15.00    3.09
   0   0  -3   10.06    2.18
   0   0  -3   14.41    2.94
   0   0   3    9.00    2.90
   0   0  -3   15.77    3.40
   0   0  -3   14.37    3.17
   0   0  -4   79.76    6.77
   0   0  -4   93.69    8.08
   0   0   4   94.34    9.03
   0   0   4   83.59    7.07
   0   0  -4   93.60    8.85
   0   0   4   83.22    8.03
   0   0  -4   98.10    9.37
   0   0   5   57.44    7.40
   0   0   5   51.53    6.27
   0   0  -5   51.27    7.25
   0   0  -5   63.21    8.42
   0   0   5   51.14    7.50
   0   0  -5   49.16    6.55
   0   0  -5   50.39    5.90
   0   0  -6  115.95    9.71
   0   0   6  114.41   11.64
   0   0  -6   93.87    9.10
   0   0  -6  111.13   10.66
   0   0  -6   97.37   10.79
   0   0   6  105.76    9.73
   0   0  -6  111.35   12.03
   0   0   6  108.67   10.71
   0   0  -7  768.82   29.54
   0   0  -7  727.48   31.68
   0   0  -7  695.29   34.46
   0   0   7  723.71   32.29
   0   0  -7  756.89   30.15
   0   0  -7  720.74   33.72
   0   0   8  946.74   39.86
   0   0  -8  917.14   42.52
   0   0  -8  963.52   37.39
   0   0   9  147.45   15.99
   0   0  -9  167.32   17.90
   0   0  -9  188.81   16.00
   0   0 -10  252.01   22.45
   0   0 -10  216.24   18.52
   0   0  10  220.18   20.92
   0   0  11  196.59   20.82
   0   0 -11  211.50   21.20
   0   0 -11  201.80   18.63
   0   0 -12   12.03    6.39
   0   0  12   21.76    8.27
   0   0 -12   12.23    5.53
   0   0  13   21.63    8.63
   0   0 -13   16.33    5.65
   0   0 -13    9.71    5.85
   0   0  14    2.98    6.19
   0   0 -14    1.25    4.87
   0   0 -14   -5.56    6.60
   0   0  15   61.64   14.20
   0   0 -15   58.66   12.78
   0   0 -15   54.26   11.83
   0   0 -16   15.98    8.37
   0   0  16   -3.14    7.52
   0   0 -16    0.15    5.33
   0   0 -17   11.11    6.75
   0   0  17    7.13    6.66
   0   0 -18   -7.31    5.92
   0   0  18    6.53    8.69
   0   1 -19   17.20    9.64
   0  -1  18    3.72    6.61
   0   1 -18   -2.11    6.05
   0  -1  17   -0.59    6.44
   0   1 -17   -5.20    5.59
   0   1 -17    9.90    6.27
   0   1 -16   14.81    5.64
   0   1 -16   23.38    7.88
   0  -1  16   16.41    8.74
   0   1 -16   10.53    6.78
   0  -1  15   86.01   16.03
   0   1 -15   83.86   12.20
   0   1 -15   90.09   14.28
   0   1 -15  112.63   19.17
   0   1 -14  133.19   16.43
   0  -1  14  129.43   19.28
   0   1 -14  103.55   13.00
   0   1 -14  126.09   19.65
   0   1 -13  466.50   38.08
   0  -1  13  480.56   36.77
   0  -1  13  487.34   35.22
   0   1 -13  448.62   26.82
   0   1 -13  492.39   30.66
   0  -1  12  103.72   15.73
   0   1 -12   73.07   15.23
   0  -1  12   86.25   15.17
   0   1 -12   88.02   11.26
   0   1 -12  115.06   13.99
   0  -1  11   20.74    8.19
   0  -1  11   12.25    5.45
   0   1 -11   12.60    6.58
   0   1 -11    6.82    5.19
   0   1 -11   12.03    4.44
   0   1 -10   17.33    4.86
   0  -1  10   27.29    7.59
   0  -1  10   24.72    7.38
   0   1 -10   24.62    8.48
   0   1 -10   17.49    4.72
   0   1  -9   49.52    3.06
   0   1  -9   55.14    4.14
   0  -1   9   48.34    2.97
   0   1  -9   49.41    7.72
   0   1  -9   51.81   11.47
   0  -1   9   32.38    7.38
   0  -1   9   40.31    8.62
   0   1  -9   51.38    7.52
   0  -1   8  954.20   39.19
   0   1  -8  975.40   46.83
   0   1  -8 1035.20   23.81
   0   1  -8 1046.57   28.04
   0   1  -8  951.69   33.87
   0   1  -8  928.01   34.78
   0  -1   8 1039.22   23.58
   0  -1   8 1004.15   42.48
   0   1  -7  747.46   27.74
   0   1  -7  848.90   23.71
   0   1  -7  783.84   31.34
   0   1  -7  761.00   23.74
   0  -1   7  753.79   31.84
   0   1  -7  770.30   38.67
   0  -1   7  827.99   20.39
   0   1  -7  780.65   20.31
   0  -1   7  764.35   34.46
   0   1  -7  777.16   31.89
   0   1  -7  765.02   28.69
   0   1  -6  104.86   10.07
   0  -1   6   87.08   10.06
   0   1  -6   96.25    9.30
   0   1  -6   87.93    8.04
   0  -1   6   92.40    5.57
   0  -1   6   93.78    5.57
   0   1  -6   83.97    6.49
   0   1  -6   99.37    5.79
   0  -1   6   79.73    8.96
   0   1  -6   86.46    9.88
   0   1  -6   83.24    7.64
   0  -1   5  621.63   17.66
   0   1  -5  632.54   21.21
   0   1  -5  609.67   23.00
   0  -1   5  636.37   17.80
   0   1  -5  600.16   25.37
   0  -1   5  622.62   25.95
   0   1  -5  628.16   24.78
   0   1  -5  593.32   18.97
   0   1  -5  590.66   21.10
   0  -1   5  592.63   23.47
   0  -1   4 1152.23   32.41
   0   1  -4 1096.44   29.99
   0  -1   4 1176.81   28.12
   0  -1   4 1141.75   34.88
   0   1  -4 1180.32   35.11
   0  -1   4 1188.51   30.01
   0   1  -4 1079.41   28.78
   0  -1   4 1182.28   31.53
   0  -1   4 1165.58   28.18
   0   1  -4 1212.49   32.15
   0   1  -4 1185.12   34.58
   0   1  -4 1172.79   29.80
   0  -1   3 1236.10   30.65
   0  -1   3 1236.47   29.46
   0   1  -3 1238.52   30.26
   0  -1   3 1240.60   28.60
   0  -1   3 1276.79   34.06
   0   1  -3 1218.67   28.53
   0  -1   3 1244.92   30.70
   0   1  -3 1226.29   30.22
   0  -1   3 1228.75   29.65
   0  -1   2  502.50   15.43
   0   1  -2  466.83   13.00
   0  -1   2  484.43   12.62
   0   1  -2  498.46   15.82
   0  -1   2  500.81   13.48
   0  -1   2  488.22   15.51
   0  -1   1  700.88   19.68
   0   1  -1  718.84   20.13
   0  -1   1  716.14   20.09
   0  -1   0  559.05   17.13
   0  -1   0  581.59   17.04
   0   1   0  592.72   17.34
   0   1   1  129.17    6.48
   0  -1  -1  136.31    7.20
   0  -1  -1  126.46    6.96
   0   1   1  128.41    6.99
   0  -1  -1  132.46    6.41
   0  -1  -2  156.94    7.92
   0   1   2  181.20    7.53
   0   1   2  174.99    9.37
   0  -1  -2  175.90    9.17
   0   1   2  163.76    8.03
   0  -1  -2  165.36    8.03
   0   1   3  110.36    8.63
   0  -1  -3  118.50    6.54
   0   1   3  105.26    6.24
   0   1   3  107.05    6.36
   0  -1  -3  115.88    6.45
   0  -1  -3  111.59    6.39
   0  -1  -3  101.05    8.00
   0  -1  -4   22.58    2.95
   0   1   4   26.58    5.15
   0   1   4   24.89    3.62
   0   1   4   21.17    2.82
   0   1   4   23.96    3.55
   0  -1  -4   22.18    3.31
   0  -1  -4   23.62    2.87
   0  -1  -4   23.16    4.43
   0  -1  -5   40.00    3.75
   0   1   5   41.51    6.47
   0   1   5   34.73    3.63
   0   1   5   43.33    4.13
   0  -1  -5   35.24    4.60
   0  -1  -5   41.88    3.77
   0   1   5   39.90    5.03
   0  -1  -5   34.14    5.90
   0   1   5   35.99    4.90
   0  -1  -6   20.35    2.59
   0   1   6   14.17    3.32
   0  -1  -6   19.20    4.29
   0   1   6   18.71    5.48
   0  -1  -6    9.98    3.36
   0   1   6   18.68    3.88
   0   1   6   14.51    2.15
   0   1   6   16.63    2.59
   0   1   7 3520.42   68.32
   0   1   7 3510.15   82.04
   0   1   7 3502.57   70.61
   0   1   7 3542.60   83.59
   0  -1  -7 3616.41   83.51
   0  -1  -7 3485.81   68.14
   0   1   7 3767.21   93.70
   0   1   7 3542.01   70.43
   0   1   8   24.54    5.14
   0   1   8   26.20    7.39
   0  -1  -8   20.29    2.00
   0   1   8   19.11    2.46
   0  -1  -8   17.71    5.24
   0   1   8   23.37    2.16
   0   1   9  305.29   24.03
   0   1   9  340.33   20.29
   0  -1  -9  325.18   20.69
   0  -1 -10    2.42    3.78
   0  -1 -10    7.82    4.50
   0   1  10    6.50    4.90
   0  -1 -11   23.00    7.67
   0  -1 -11   11.26    5.63
   0   1  11    7.72    5.76
   0   1  12   10.11    6.16
   0  -1 -12   12.43    5.38
   0  -1 -12   15.04    6.27
   0   1  13   77.79   15.67
   0  -1 -13   55.86   11.89
   0  -1 -13   97.40   13.33
   0   1  14   79.31   16.20
   0  -1 -14   75.92   14.33
   0  -1 -14   84.97   13.04
   0   1  15   74.00   16.86
   0  -1 -15   72.88   14.33
   0  -1 -16   -3.48    6.18
   0   1  16    3.06    6.92
   0  -1 -17   55.74   14.03
   0   1  17   25.83   11.35
   0   2 -19   -4.96    5.98
   0   2 -19   -7.88    8.24
   0  -2  18    4.31    6.38
   0   2 -18    5.00    4.71
   0   2 -18   -4.92    7.45
   0   2 -17   42.07   14.81
   0  -2  17   38.88   11.64
   0   2 -17   44.87   10.77
   0   2 -16   10.75    6.49
   0   2 -16    5.37    5.96
   0  -2  16  -11.75    8.84
   0  -2  16    1.26    6.29
   0   2 -15   93.05   20.07
   0  -2  15   48.59   12.57
   0  -2  15   53.72   13.61
   0   2 -15   56.74    9.93
   0   2 -15   66.94   12.00
   0   2 -14   51.05   15.31
   0  -2  14   33.54    9.55
   0   2 -14   35.25    7.76
   0  -2  14   60.16   13.69
   0   2 -14   31.22    7.94
   0   2 -13   23.66   10.62
   0  -2  13   24.57    8.26
   0   2 -13    6.28    3.92
   0   2 -13   11.71    4.47
   0  -2  13   14.13    6.81
   0   2 -12   -0.20    6.92
   0   2 -12   11.52    4.55
   0  -2  12    9.63    5.70
   0  -2  12   11.58    5.42
   0  -2  12    8.08    2.02
   0   2 -12    5.33    2.89
   0   2 -12    8.94    2.59
   0   2 -11    6.33    3.18
   0   2 -11   12.73    4.40
   0   2 -11   12.27    3.80
   0  -2  11   19.46    7.38
   0   2 -11    7.24    8.15
   0   2 -11   15.44    2.97
   0  -2  11   13.73    2.81
   0  -2  11   19.90    7.84
   0   2 -10    9.19    6.42
   0   2 -10    7.40    3.83
   0   2 -10   10.31    2.58
   0   2 -10   11.36    3.97
   0  -2  10   13.44    2.88
   0  -2  10   15.93    6.59
   0   2 -10   16.58    4.48
   0  -2  10   19.63    7.55
   0   2 -10   16.28    4.09
   0  -2   9  141.89    9.70
   0  -2   9  134.13   15.66
   0   2  -9  138.02    9.44
   0   2  -9  129.48   11.69
   0  -2   9  113.12   13.27
   0   2  -9  125.31   11.52
   0  -2   9  150.06    9.85
   0  -2   8  639.33   22.71
   0  -2   8  627.77   22.72
   0   2  -8  573.41   25.26
   0   2  -8  622.25   22.55
   0  -2   8  640.07   32.88
   0   2  -8  597.32   24.74
   0  -2   8  607.28   29.41
   0   2  -8  613.32   27.65
   0  -2   7  974.21   36.15
   0  -2   7 1016.21   31.26
   0   2  -7 1031.71   32.29
   0   2  -7 1030.08   34.75
   0  -2   7 1060.08   31.58
   0   2  -7 1011.32   34.99
   0  -2   7 1042.88   41.17
   0   2  -6 1099.78   35.64
   0   2  -6 1135.96   34.51
   0  -2   6 1141.20   33.57
   0  -2   6 1119.74   41.08
   0   2  -6 1114.73   27.70
   0   2  -6 1095.89   31.76
   0  -2   6 1111.67   35.77
   0  -2   6 1095.45   35.67
   0  -2   6 1035.23   31.66
   0  -2   6 1173.42   33.50
   0  -2   5  402.76   17.77
   0   2  -5  392.67   16.49
   0  -2   5  393.22   17.52
   0  -2   5  399.97   15.54
   0   2  -5  409.85   12.73
   0  -2   5  427.12   18.18
   0  -2   5  431.37   21.93
   0   2  -5  397.75   19.16
   0  -2   5  408.08   18.39
   0  -2   4  432.01   18.74
   0   2  -4  451.68   13.23
   0  -2   4  429.24   18.76
   0  -2   4  443.10   14.94
   0   2  -4  435.18   15.24
   0  -2   4  428.97   16.09
   0  -2   4  462.42   19.01
   0   2  -4  487.03   20.76
   0   2  -3  169.25   11.73
   0  -2   3  171.30   11.17
   0   2  -3  150.94    6.75
   0  -2   3  163.10    7.56
   0  -2   3  167.43   11.10
   0  -2   3  169.21    6.59
   0   2  -3  162.47    7.54
   0  -2   3  169.78    7.68
   0  -2   2   45.04    5.74
   0  -2   2   46.48    5.83
   0  -2   2   42.76    4.02
   0   2  -2   49.78    6.13
   0  -2   1 2486.06   59.65
   0  -2   1 2445.22   59.42
   0   2  -1 2469.46   60.40
   0  -2   1 2533.10   56.07
   0  -2   0 3561.66   79.56
   0  -2   0 3888.14   68.13
   0  -2   0 3433.14   78.73
   0   2   0 3626.36   80.20
   0  -2  -1    5.34    2.27
   0  -2  -1    4.12    1.27
   0  -2  -1    8.16    2.72
   0   2   1    4.58    1.65
   0   2   1    6.82    3.11
   0  -2  -2  175.63   11.64
   0  -2  -2  197.00   12.00
   0   2   2  190.06   12.04
   0  -2  -2  180.53   10.59
   0   2   2  203.21   11.69
   0  -2  -3  192.64   11.96
   0   2   3  178.38   11.71
   0  -2  -3  185.25   11.81
   0   2   3  200.93   13.00
   0  -2  -3  190.00   11.80
   0  -2  -4 1182.14   38.14
   0  -2  -4 1121.95   34.39
   0   2   4 1173.65   39.30
   0   2   4 1151.06   32.25
   0  -2  -4 1200.79   35.14
   0   2   4 1178.98   35.44
   0   2   5 1194.85   34.03
   0  -2  -5 1202.98   35.40
   0   2   5 1223.20   42.83
   0  -2  -5 1183.97   40.94
   0  -2  -5 1183.49   35.09
   0   2   5 1196.83   35.97
   0   2   6  131.93   13.78
   0   2   6  148.00   10.32
   0  -2  -6  143.10   10.13
   0   2   6  142.53   10.56
   0  -2  -6  151.72   10.37
   0   2   6  152.15   10.32
   0   2   6  145.77   10.46
   0  -2  -7  627.71   23.02
   0   2   7  632.07   24.57
   0   2   7  621.59   24.93
   0   2   7  619.83   23.95
   0   2   7  596.76   22.70
   0  -2  -7  626.50   22.99
   0   2   7  625.28   32.85
   0   2   8  173.38   17.86
   0   2   8  135.64   11.50
   0  -2  -8  136.92   10.51
   0   2   8  158.39   11.92
   0  -2  -8  151.50   10.27
   0   2   8  136.71    9.86
   0   2   8  136.01   10.45
   0   2   9   20.36    4.82
   0  -2  -9   17.11    4.35
   0   2   9   20.95    4.06
   0   2   9   20.91    4.97
   0   2   9   29.05    4.31
   0   2   9   16.55    3.65
   0  -2  -9   17.69    3.20
   0   2   9   17.26    7.36
   0   2  10   15.28    4.63
   0   2  10   18.68    6.68
   0  -2 -10   18.37    3.22
   0  -2 -10   15.66    4.20
   0   2  10   17.16    3.06
   0   2  10   11.57    2.94
   0   2  11  116.62   17.45
   0  -2 -11   94.26    6.16
   0  -2 -11   88.23   10.06
   0   2  12   13.37    7.44
   0  -2 -12   12.82    4.49
   0  -2 -12    3.20    4.05
   0  -2 -13   26.36    9.15
   0  -2 -13   42.20    7.87
   0   2  13   43.45   12.64
   0   2  14  207.15   25.90
   0  -2 -14  176.39   22.77
   0   2  15   16.59    8.78
   0  -2 -15    9.47    7.01
   0  -2 -16   47.78   13.54
   0   2  16   10.75    6.90
   0  -3  19    3.79    6.50
   0   3 -19   18.74   13.08
   0   3 -18    8.30   11.35
   0   3 -18   10.80    6.20
   0  -3  18    2.32    7.07
   0   3 -17    4.82    4.44
   0  -3  17   -4.24    7.43
   0   3 -17  -10.86    9.12
   0  -3  17   -3.23    5.67
   0  -3  16   45.88   12.53
   0   3 -16   59.00   11.37
   0   3 -16   81.60   20.26
   0  -3  16   71.09   16.61
   0   3 -15   52.59   10.30
   0   3 -15   71.23   19.52
   0  -3  15   44.05   11.56
   0  -3  15   66.36   15.54
   0  -3  14   15.96    8.10
   0   3 -14   18.72    6.37
   0  -3  14   10.17    5.74
   0   3 -14   14.51   10.16
   0  -3  13   62.08   12.04
   0   3 -13   75.24   18.09
   0  -3  13   65.22   14.33
   0   3 -13   61.40    9.54
   0  -3  12    2.19    2.14
   0  -3  12    3.35    4.54
   0  -3  12    0.18    5.56
   0   3 -12    5.82    3.53
   0   3 -12   -4.13    4.94
   0   3 -12    2.93    3.90
   0   3 -11    6.68    4.04
   0   3 -11    3.15    2.12
   0   3 -11    3.59    2.44
   0  -3  11    3.32    2.65
   0   3 -11    1.60    2.21
   0  -3  11    5.95    5.20
   0  -3  11    3.76    4.84
   0   3 -10  158.02   13.40
   0   3 -10  159.71   10.27
   0   3 -10  163.99   15.80
   0  -3  10  153.93   12.55
   0  -3  10  161.59   16.07
   0   3 -10  155.45   12.48
   0  -3  10  135.29   17.42
   0  -3  10  157.74   12.68
   0  -3   9   37.00    6.21
   0  -3   9   29.70    6.52
   0  -3   9   46.38   10.17
   0  -3   9   43.37    6.93
   0   3  -9   40.55    6.43
   0   3  -9   35.16    7.84
   0   3  -9   40.59    4.55
   0  -3   8 1279.52   39.65
   0   3  -8 1257.06   40.89
   0  -3   8 1322.17   52.16
   0  -3   8 1345.92   42.95
   0   3  -8 1301.91   47.59
   0   3  -8 1293.69   32.47
   0  -3   8 1360.59   42.92
   0   3  -8 1350.62   42.95
   0  -3   8 1237.54   43.74
   0  -3   7   25.83    5.66
   0   3  -7   35.12    7.13
   0  -3   7   43.50    8.95
   0  -3   7   27.62    5.47
   0  -3   7   23.18    4.92
   0  -3   7   22.57    3.93
   0   3  -7   26.79    4.76
   0   3  -7   23.07    2.96
   0  -3   6  170.06   13.19
   0  -3   6  144.26   10.73
   0  -3   6  149.59    9.63
   0   3  -6  144.98   13.51
   0   3  -6  140.86    9.29
   0  -3   6  158.48   12.91
   0   3  -6  143.90    7.55
   0  -3   5   25.40    3.93
   0  -3   5   32.11    6.00
   0  -3   5   24.21    3.53
   0   3  -5   25.68    3.20
   0  -3   5   26.32    5.62
   0   3  -5   24.34    5.88
   0  -3   4   48.93    4.73
   0  -3   4   48.35    4.06
   0  -3   4   50.05    4.49
   0  -3   4   43.58    7.03
   0   3  -4   42.31    7.63
   0  -3   4   48.40    7.26
   0   3  -3   37.50    6.87
   0  -3   3   40.59    6.99
   0  -3   3   36.57    6.57
   0  -3   3   31.91    4.12
   0  -3   2   13.41    4.67
   0  -3   2   19.95    4.87
   0   3  -2   13.53    4.22
   0  -3   2   15.12    3.37
   0  -3   1  944.76   35.62
   0   3  -1  983.88   37.21
   0  -3   1  924.59   35.31
   0  -3   1  962.10   32.90
   0  -3   0 1874.71   53.81
   0  -3   0 1848.29   39.02
   0  -3   0 1803.44   54.24
   0   3   0 1922.91   56.55
   0  -3   0 1872.82   54.80
   0  -3  -1  577.62   19.23
   0   3   1  623.03   28.05
   0  -3  -1  619.39   27.62
   0  -3  -1  591.60   26.99
   0   3   2  103.65   10.88
   0  -3  -2   93.94   10.26
   0  -3  -2  103.96    8.30
   0  -3  -2  105.49   10.79
   0  -3  -3  123.17   10.42
   0   3   3  142.01   12.96
   0  -3  -3  149.58   12.89
   0  -3  -3  156.79   13.12
   0   3   3  160.81   12.73
   0  -3  -4   87.52    9.74
   0  -3  -4   93.71   10.14
   0   3   4   93.40   10.53
   0  -3  -4   92.27    9.80
   0   3   4  105.09   11.11
   0   3   5   28.60    7.05
   0   3   5   20.06    4.05
   0   3   5   22.37    5.08
   0  -3  -5   25.28    5.46
   0  -3  -5   26.19    5.88
   0  -3  -5   26.94    5.53
   0   3   6  163.71   11.96
   0   3   6  164.44   13.47
   0  -3  -6  167.17   13.66
   0   3   6  162.26   16.18
   0   3   6  161.02   13.79
   0  -3  -6  181.02   14.02
   0   3   7 1131.16   40.08
   0   3   7 1151.02   49.14
   0   3   7 1199.00   38.34
   0   3   7 1147.96   41.75
   0  -3  -7 1152.74   40.32
   0  -3  -7 1210.90   40.77
   0   3   8   17.56    4.83
   0   3   8   22.31    7.36
   0   3   8   15.39    3.85
   0  -3  -8    9.21    3.41
   0   3   8   12.29    3.67
   0   3   8   19.47    5.07
   0   3   9   -2.84    5.53
   0   3   9    0.72    2.41
   0  -3  -9    3.49    2.44
   0   3   9   10.79    3.88
   0   3   9    6.06    3.18
   0   3  10   26.01    5.50
   0  -3 -10   29.71    5.96
   0   3  10   25.61    5.90
   0   3  10   20.39    7.83
   0  -3 -11   83.06    8.86
   0   3  11   96.29   16.38
   0  -3 -12   93.22   16.12
   0   3  12   92.48   16.91
   0   3  13    8.32    6.78
   0  -3 -13  -10.40    7.88
   0   3  14   10.62    8.72
   0  -3 -14   27.69   10.48
   0  -3 -15   19.40    8.31
   0   3  15   33.04   13.13
   0   3  16   -3.03    8.22
   0   4 -17   20.74   13.78
   0   4 -16   -0.01    9.44
   0  -4  16    9.31    7.68
   0  -4  16    0.35    6.94
   0  -4  15   -0.76    5.42
   0   4 -15   16.13   11.74
   0  -4  15    3.87    6.48
   0  -4  14   14.06    7.90
   0   4 -14   16.05    9.65
   0  -4  14   26.83   10.91
   0   4 -13   65.23   12.52
   0  -4  13   65.25   12.40
   0  -4  13   93.93   17.91
   0   4 -13   83.12   20.86
   0  -4  12   78.57   12.79
   0  -4  12  115.68   18.70
   0  -4  12  115.43   12.79
   0   4 -12  145.10   20.19
   0  -4  11   22.88    8.56
   0  -4  11   43.33    8.23
   0  -4  11   29.84    7.99
   0   4 -11   28.91    8.43
   0   4 -10    1.28    3.81
   0  -4  10    6.33    3.99
   0  -4  10    0.73    3.11
   0  -4  10   -2.27    3.91
   0  -4   9  437.00   25.25
   0  -4   9  348.89   19.07
   0  -4   9  384.73   29.19
   0  -4   9  381.15   23.44
   0   4  -9  412.96   28.68
   0  -4   8  271.87   19.98
   0  -4   8  297.79   24.78
   0  -4   8  283.91   15.79
   0  -4   8  249.69   17.15
   0   4  -8  281.50   23.48
   0  -4   7   29.17    4.61
   0  -4   7   37.35    5.88
   0  -4   7   33.59    7.12
   0   4  -7   22.61    6.84
   0  -4   6  226.39   12.69
   0  -4   6  206.53   11.77
   0  -4   6  217.53   18.03
   0   4  -6  245.11   21.06
   0  -4   5    7.91    4.69
   0   4  -5    6.85    5.30
   0  -4   5    6.31    1.91
   0  -4   5    8.85    2.09
   0  -4   5    7.52    1.75
   0  -4   4    8.02    2.30
   0  -4   4    5.27    4.06
   0   4  -4    7.00    3.69
   0  -4   3  129.04   13.77
   0   4  -3  157.16   16.62
   0  -4   3  122.95   10.34
   0   4  -2   21.60    7.39
   0  -4   2   14.77    5.40
   0  -4   2   13.85    3.98
   0  -4   1 1856.17   61.03
   0  -4   1 1823.87   56.75
   0   4  -1 1984.27   64.47
   0  -4   0   30.08    6.33
   0   4   0   43.98    9.03
   0  -4   0   22.38    6.05
   0  -4   0   30.77    2.94
   0  -4  -1    2.59    1.31
   0  -4  -1    5.32    4.51
   0  -4  -1    1.13    3.80
   0   4   1    2.86    3.75
   0  -4  -2   77.53   11.19
   0  -4  -2   76.04   11.42
   0  -4  -2   70.37    7.07
   0   4   2   90.25   12.12
   0  -4  -3    4.55    4.72
   0  -4  -3    2.15    1.61
   0   4   3   -0.79    3.49
   0   4   4   12.90    5.15
   0  -4  -4   18.24    4.54
   0  -4  -4   21.23    6.76
   0   4   5  110.66   10.85
   0   4   5  113.21   13.25
   0  -4  -5  132.14   14.41
   0   4   5  108.66   13.33
   0   4   6  238.79   20.49
   0   4   6  199.89   14.77
   0   4   6  220.23   19.55
   0  -4  -6  231.40   18.83
   0   4   7  489.09   31.47
   0  -4  -7  468.22   27.32
   0   4   7  444.99   28.09
   0   4   8    7.23    4.61
   0  -4  -8    8.76    4.66
   0   4   8    0.92    3.46
   0   4   8    7.33    3.02
   0   4   9   16.27    7.62
   0  -4  -9    9.73    4.92
   0   4   9   16.73    6.24
   0   4  10   71.26   11.36
   0   4  10   82.35   15.40
   0  -4 -10   61.80    9.74
   0  -4 -11    2.59    2.74
   0   4  11   -7.27    7.58
   0   4  12   -5.59    6.43
   0  -4 -13    2.40    7.07
   0   4  13    2.22    6.49
   0   4  14  114.87   21.45
   0  -4 -14   71.94   15.75
   0   4  15   10.16    8.25
   0   5 -15    3.65    7.90
   0  -5  15   46.27   14.34
   0   5 -14   59.96   19.60
   0  -5  14   56.70   14.46
   0  -5  13    2.43    7.31
   0   5 -13    3.77    6.22
   0   5 -12    6.49    5.38
   0  -5  12    9.20    5.63
   0  -5  12    6.98    6.76
   0  -5  11    6.34    5.07
   0   5 -11   15.47    9.28
   0  -5  11    4.39    4.79
   0  -5  10    0.36    4.21
   0   5 -10   14.62    8.17
   0  -5  10    1.22    4.79
   0  -5   9   40.32    9.54
   0   5  -9   52.47   12.55
   0  -5   9   48.73   11.50
   0   5  -8  164.25   20.51
   0  -5   8  193.05   18.94
   0  -5   7   15.13    6.18
   0   5  -7    2.35    5.26
   0  -5   6  212.33   19.82
   0   5  -6  230.92   23.14
   0  -5   6  204.04   11.97
   0  -5   5   25.05    3.97
   0   5  -5   38.93    9.85
   0  -5   5   27.46    4.38
   0  -5   5   28.57    7.79
   0   5  -4   47.06   10.84
   0  -5   4   65.73   11.44
   0  -5   4   63.34    7.49
   0  -5   3   86.35   13.22
   0   5  -3   81.08   13.04
   0  -5   3   96.59   10.43
   0   5  -2  254.65   23.91
   0  -5   2  256.59   19.07
   0  -5   2  230.45   21.24
   0   5  -1  470.92   31.96
   0  -5   1  427.22   29.56
   0  -5   1  435.53   27.11
   0  -5   0  179.16   18.02
   0   5   0  183.84   20.25
   0  -5   0  203.97   20.14
   0  -5  -1  156.62   17.30
   0  -5  -1  159.05    8.61
   0   5   1  171.86   19.55
   0  -5  -1  174.09   18.55
   0  -5  -2    3.63    4.22
   0  -5  -2    2.88    4.16
   0   5   2   -7.06    6.51
   0   5   3    9.52    4.84
   0  -5  -3   15.93    6.84
   0  -5  -3   10.15    5.61
   0  -5  -4    4.65    5.86
   0   5   4   -0.84    4.11
   0  -5  -4    5.46    5.13
   0  -5  -5   44.25   10.29
   0  -5  -5   25.01    9.47
   0   5   5   43.86   10.11
   0  -5  -6  413.71   34.71
   0  -5  -6  413.42   29.04
   0   5   6  381.06   29.42
   0   5   7   44.03   10.50
   0  -5  -7   44.75    9.87
   0   5   8    7.22    6.26
   0  -5  -8   12.80    6.14
   0   5   9   -6.10    4.86
   0  -5  -9   -4.65    4.69
   0   5  10    1.24    4.60
   0  -5 -10   -0.49    4.66
   0  -5 -11   20.10   10.21
   0  -5 -12    5.20    7.81
   0  -5 -12   28.39   12.98
   0  -5 -13   -2.10    6.78
   0   6 -13   14.60    7.64
   0  -6  13   -2.66    6.14
   0  -6  12   13.62    6.82
   0  -6  12    7.58    6.05
   0   6 -12   10.47    6.57
   0  -6  11    2.33    5.81
   0   6 -11   15.73    9.25
   0  -6  11    3.31    4.20
   0  -6  10   24.78    7.97
   0   6 -10   36.33   13.68
   0  -6  10   20.84    9.91
   0  -6   9   49.10   11.11
   0  -6   9   56.12   13.34
   0   6  -9   57.25   13.78
   0   6  -8   97.04   17.69
   0  -6   8  114.26   16.04
   0   6  -7  122.86   20.16
   0  -6   7  127.15   17.69
   0  -6   6    0.39    4.33
   0   6  -6   17.71   10.19
   0  -6   5    5.95    6.28
   0   6  -5    7.76    8.22
   0   6  -4    4.28    6.85
   0  -6   4   10.00    5.13
   0  -6   3   35.53   10.32
   0   6  -3    8.26    5.45
   0  -6   3   17.93    5.34
   0  -6   2   30.50    7.47
   0  -6   2   19.65    7.17
   0   6  -2   44.37   11.55
   0  -6   1  314.47   28.16
   0   6  -1  342.47   31.08
   0  -6   1  352.81   26.51
   0  -6   0    7.27    4.42
   0   6   0   -4.49    6.33
   0  -6   0    2.93    6.21
   0  -6  -1   87.61   15.40
   0   6   1   80.28   15.36
   0  -6  -1   73.19   13.32
   0   6   2   -1.70    4.91
   0  -6  -2    3.10    5.93
   0  -6  -2   -5.22    5.13
   0  -6  -3   31.34   10.20
   0   6   3   34.39   10.66
   0  -6  -3    8.31    5.94
   0   6   4   30.02   10.70
   0  -6  -4   18.28    8.02
   0  -6  -4    9.50    7.08
   0  -6  -5   17.43    9.86
   0  -6  -5   16.41    6.90
   0   6   5    4.54    7.04
   0  -6  -6   95.02   15.85
   0   6   6   96.45   16.97
   0  -6  -6  106.14   19.78
   0  -6  -7   90.90   18.12
   0  -6  -7  101.68   16.04
   0   6   7   99.98   16.88
   0  -6  -8   10.75   10.61
   0  -6  -8   -4.70    6.86
   0   6   8    1.97    5.48
   0   6   9    8.79    8.15
   0  -6  -9   -1.83    6.91
   0  -6  -9    3.35    5.69
   0  -6 -10   29.80   11.70
   0   7 -13    7.83    9.68
   0   7 -12    6.30    7.39
   0  -7  12    7.10    6.73
   0   7 -11    5.66    7.55
   0  -7  11   -7.95    7.91
   0   7 -10    8.12    8.19
   0  -7  10   -2.99    4.48
   0  -7  10    8.67    7.86
   0   7  -9   81.05   18.21
   0  -7   9   70.11   14.55
   0  -7   8    5.96    7.87
   0   7  -8   11.88   10.41
   0   7  -7   22.68   11.57
   0  -7   7    4.39    5.06
   0  -7   6   50.89   12.76
   0   7  -6   50.10   15.20
   0   7  -5    2.70    6.26
   0  -7   5   26.92   10.53
   0   7  -4   18.71   10.32
   0  -7   4   -5.21    7.18
   0  -7   3    2.88    6.54
   0   7  -3    0.34    6.61
   0  -7   2   52.58   12.63
   0   7  -2   66.49   16.34
   0  -7   1  107.13   18.72
   0   7  -1  125.44   21.30
   0   7   0   12.84    8.93
   0  -7   0   10.60   10.00
   0  -7   0    9.10    8.84
   0   7   1   -3.24    8.21
   0  -7  -1    1.13    4.78
   0  -7  -1    4.78    5.01
   0  -7  -2    7.75    6.83
   0  -7  -2   27.19    9.35
   0   7   2   17.56   10.67
   0  -7  -3   11.94    8.48
   0  -7  -3    7.18    6.37
   0   7   3    5.35    7.31
   0  -7  -4   -8.57    8.43
   0   7   4    4.55    6.81
   0  -7  -4   10.51    7.69
   0  -7  -5   12.00    9.70
   0   7   5    2.39    6.99
   0  -7  -5   -5.56    7.13
   0  -7  -6   47.55   12.65
   0   7   6   63.59   15.73
   0  -7  -6   95.22   19.97
   0  -7  -7    2.65    6.04
   0   7   7    2.29    5.97
   0  -7  -7   -3.03    6.33
   0   7   8    1.90    4.66
   0  -7  -8   -9.46    8.87
   0  -7  -8   -9.70    6.52
   0  -8   5    9.02    6.72
   0   8  -4   21.37   12.90
   0  -8   4   -2.15    6.09
   0  -8   3   -9.59   10.28
   0   8  -3    0.48    6.58
   0  -8   2   55.58   14.67
   0   8  -2   94.58   20.53
   0   8  -1    8.20    7.77
   0  -8   1   13.57    9.08
   0   8   0    9.49   10.58
   0  -8   0    2.05    6.18
   0   8   1   39.10   14.45
   0  -8  -1   22.11    9.63
   0  -8  -4    1.82    6.70
   0  -8  -5    3.14    6.69
  -1   8   7    0.48    5.97
   1  -8  -7    9.51    7.92
   1  -8  -6    7.53    8.27
   1  -8  -6    8.10    6.81
  -1   8   6    8.93    9.91
  -1   8   5  -10.98    8.46
   1  -8  -5    3.30    8.04
   1  -8  -5    4.42    7.36
  -1   8   4   -4.38    5.89
   1  -8  -4   -3.62    6.29
   1  -8  -4   -0.86    5.36
   1  -8  -3    3.32    6.56
   1  -8  -3   -9.20    7.66
  -1   8   3   -4.85    8.59
   1  -8  -2    1.36    6.09
   1  -8  -2    1.43    5.26
  -1   8   2  -14.26    9.60
  -1   8   1   77.72   18.87
   1  -8  -1   48.76   12.31
   1  -8  -1   40.12   13.36
  -1   8   0   19.07   10.56
   1  -8   0    6.48    6.23
  -1   8  -1   31.01   14.01
   1  -8   1   21.12   11.38
  -1   8  -2    0.21    7.88
   1  -8   2   15.50    8.93
   1  -8   3   10.13    8.46
  -1   8  -3    8.84    8.68
   1  -8   4   13.92   11.10
  -1   8  -4   -1.38    8.12
  -1   8  -5   22.03   10.89
   1  -8   5   25.80   11.57
  -1   8  -6   31.72   13.18
   1  -8   6   34.01   11.72
  -1   8  -7   53.03   15.44
   1  -8   7   79.61   17.20
   1  -8   8   23.41   10.25
  -1   8  -8   23.84   12.36
  -1   8  -9   -5.55   10.70
   1  -8   9   -2.62    5.68
  -1   8 -10    5.08    8.06
   1  -8  10   14.15    8.32
   1  -8  11   -7.89    6.54
   1  -7  -9   15.18    7.34
   1  -7  -9   10.37    8.27
   1  -7  -8   65.27   13.97
  -1   7   8   60.78   15.37
   1  -7  -8   48.64   14.03
  -1   7   7   -2.21    7.39
   1  -7  -7    0.67    7.57
   1  -7  -7   10.95    7.58
   1  -7  -6   -4.74    8.64
   1  -7  -6   20.94    8.81
  -1   7   6   13.87    8.80
   1  -7  -5   -4.35    6.13
   1  -7  -5   26.55    9.51
  -1   7   5   11.63    6.67
   1  -7  -4   10.99    8.51
  -1   7   4    1.14    6.79
   1  -7  -4   13.22    9.26
   1  -7  -3   43.54   12.15
  -1   7   3   45.89   13.37
   1  -7  -3   47.11   13.68
  -1   7   2   17.32   11.42
   1  -7  -2    9.56    6.37
   1  -7  -2   12.40    8.88
   1  -7  -1  168.13   22.80
   1  -7  -1  172.67   22.66
  -1   7   1  183.97   25.13
   1  -7   0  145.01   21.17
   1  -7   0  140.20   18.96
  -1   7   0  134.45   21.89
  -1   7  -1   26.43   10.03
   1  -7   1   27.12    8.49
   1  -7   1    8.93    7.32
   1  -7   2   -5.76    4.69
   1  -7   2   -5.95    5.36
  -1   7  -2    0.85    8.42
   1  -7   3   -1.87    5.59
   1  -7   3    9.24    4.68
  -1   7  -4    5.54    4.95
   1  -7   4    1.72    4.51
   1  -7   5   47.31   13.25
  -1   7  -5   45.97   15.28
   1  -7   6   77.94   14.83
  -1   7  -6   54.91   15.13
   1  -7   7   86.15   15.58
  -1   7  -7   65.93   16.67
   1  -7   8   39.48   10.21
  -1   7  -8   54.22   16.43
  -1   7  -9   14.25    9.08
   1  -7   9   24.83    9.69
   1  -7   9    1.74    6.89
  -1   7 -10    0.22    5.80
   1  -7  10    3.29    8.71
   1  -7  10   12.49    7.62
  -1   7 -11   16.77    9.30
   1  -7  11   28.37   11.65
  -1   7 -11   -3.32    7.08
   1  -7  11   15.97    7.56
  -1   7 -12   35.77   16.58
   1  -7  12    0.92    3.66
   1  -7  12   24.11   10.51
   1  -6 -11    3.01    7.08
   1  -6 -10   -8.16    7.77
  -1   6   9   11.79    6.99
   1  -6  -9   12.75    6.90
   1  -6  -9   26.86    8.74
  -1   6   8   84.80   16.25
   1  -6  -8  104.17   15.62
   1  -6  -8   77.08   17.52
   1  -6  -7   23.00    7.93
   1  -6  -7   34.31   13.56
  -1   6   7   22.55    8.84
   1  -6  -6    8.72    8.24
  -1   6   6    2.29    5.25
   1  -6  -6    2.48    4.74
   1  -6  -5   -0.91    4.69
   1  -6  -5    7.85    7.40
  -1   6   5    2.44    5.47
  -1   6   4    0.34    5.04
   1  -6  -4    8.31    7.45
   1  -6  -4    3.19    3.72
  -1   6   3   24.49    9.59
   1  -6  -3   17.72    9.40
   1  -6  -3   10.46    5.94
  -1   6   2   13.29    8.36
   1  -6  -2    6.68    7.08
   1  -6  -2   13.23    7.26
  -1   6   1  457.58   35.72
   1  -6  -1  452.16   33.30
   1  -6  -1  421.22   32.84
  -1   6   0   63.00   13.76
   1  -6   0   56.48   11.29
   1  -6   0   52.74   11.81
  -1   6  -1   16.37    8.32
   1  -6   1   13.15    6.57
   1  -6   1    7.13    5.20
   1  -6   2    5.19    4.85
   1  -6   2    7.47    3.50
  -1   6  -2    8.32    7.56
  -1   6  -3   16.63    8.42
   1  -6   3   14.10    5.17
   1  -6   3    6.00    5.85
   1  -6   4   91.29   14.60
  -1   6  -4  123.75   18.60
   1  -6   4   80.17   10.13
   1  -6   5    3.57    2.95
   1  -6   5    8.23    5.63
  -1   6  -5    9.39    6.68
  -1   6  -6   75.25   15.85
   1  -6   6  117.20   16.47
   1  -6   6  109.18    9.91
   1  -6   7  254.89   24.16
  -1   6  -7  323.38   31.00
  -1   6  -8    2.58    6.03
   1  -6   8   18.30    7.55
  -1   6  -9   16.80    9.28
   1  -6   9   11.08    5.78
   1  -6   9   12.35    8.06
  -1   6 -10   26.74   10.89
   1  -6  10   37.22   10.74
   1  -6  10   38.94    9.60
   1  -6  11    0.35    3.86
  -1   6 -11   10.95   10.59
  -1   6 -11   -1.52    5.16
   1  -6  11   13.02    9.41
   1  -6  12   25.32    9.56
   1  -6  12   31.00    8.76
  -1   6 -12   14.96   11.04
   1  -6  13    4.28    8.09
  -1   6 -13    7.68   10.70
  -1   6 -14   -7.55   12.03
   1  -6  14   21.79   10.92
   1  -5 -13    1.46    6.91
   1  -5 -12   13.02    9.99
   1  -5 -11   32.54   13.75
   1  -5 -10   -3.71    6.60
   1  -5 -10    5.21    4.66
   1  -5  -9  198.88   19.12
   1  -5  -9  243.38   28.88
   1  -5  -8  130.62   20.29
   1  -5  -8  114.90   14.79
  -1   5   8   79.61   13.54
   1  -5  -7   -4.90    5.05
  -1   5   7   -2.20    5.27
   1  -5  -7   -9.50    7.46
   1  -5  -6   50.08   12.74
   1  -5  -6   37.99    8.74
  -1   5   6   53.73   10.89
   1  -5  -5   23.49    8.35
  -1   5   5   33.53    9.45
   1  -5  -5   29.91    7.41
  -1   5   4   16.42    7.21
   1  -5  -4    6.04    5.19
   1  -5  -4   16.90    5.79
   1  -5  -3   53.76   10.24
   1  -5  -3   37.78    6.99
  -1   5   3   35.70    9.43
   1  -5  -3   63.32   12.05
   1  -5  -2  132.84   16.09
  -1   5   2  139.48   17.24
   1  -5  -2  138.88   17.26
   1  -5  -2  125.69   11.93
   1  -5  -1  863.11   43.23
  -1   5   1  873.14   44.86
   1  -5  -1  806.69   30.44
   1  -5  -1  808.63   41.45
   1  -5   0   -1.78    3.59
   1  -5   0    6.15    5.54
   1  -5   0    2.22    2.19
   1  -5   1    0.25    1.69
   1  -5   1    3.03    4.54
  -1   5  -1    1.51    4.32
   1  -5   1    2.18    4.81
   1  -5   2   48.31    8.86
   1  -5   2   66.17   11.58
  -1   5  -2   56.32   11.69
   1  -5   2   49.15    5.40
   1  -5   3    0.66    1.05
   1  -5   3    1.92    3.39
  -1   5  -3    5.25    5.23
   1  -5   3   -4.84    5.20
  -1   5  -4   10.43    6.81
   1  -5   4    7.96    3.56
   1  -5   4    0.97    4.45
   1  -5   4    8.66    2.04
   1  -5   5   98.17    7.41
   1  -5   5   94.90   13.32
  -1   5  -5  112.80   16.63
   1  -5   5   96.46    9.22
   1  -5   6  902.73   29.81
   1  -5   6  874.72   28.40
  -1   5  -6  958.52   49.50
   1  -5   6  867.42   41.77
  -1   5  -6  818.15   34.90
   1  -5   7  121.51   10.24
  -1   5  -7  127.92   18.07
   1  -5   7  131.30   15.58
  -1   5  -7  126.81   12.14
   1  -5   8   22.93    7.30
   1  -5   8    9.37    5.94
   1  -5   8   14.01    4.22
  -1   5  -8   23.05    9.46
  -1   5  -9   16.54    8.39
   1  -5   9    2.35    3.83
   1  -5   9    8.77    6.56
   1  -5   9    6.29    4.17
  -1   5 -10   53.82   13.13
  -1   5 -10   46.79   15.41
   1  -5  10   71.76   11.30
   1  -5  10   53.31   12.96
   1  -5  10   60.61    9.62
   1  -5  11   37.55   11.07
  -1   5 -11    0.10    5.47
  -1   5 -11   43.31   14.72
   1  -5  11   18.85    6.12
   1  -5  11   28.19    7.58
   1  -5  12   13.33    6.61
  -1   5 -12   17.04   13.15
   1  -5  12    6.97    6.12
   1  -5  12   11.34    5.41
   1  -5  13    8.61    5.16
  -1   5 -13   17.72   10.69
   1  -5  13   20.04    9.86
   1  -5  14  111.52   20.24
  -1   5 -14  151.35   27.87
  -1   5 -15   18.93   13.37
   1  -5  15   13.01    8.23
  -1   5 -16   -1.22    9.80
   1  -4 -15    8.32    9.53
   1  -4 -15   -1.73    5.25
   1  -4 -14   47.61   14.66
   1  -4 -13    8.27    8.80
   1  -4 -12   17.68    9.59
  -1   4  11    4.39    3.66
   1  -4 -11   11.84    8.77
   1  -4 -11    3.12    2.83
  -1   4  10   25.56    6.74
   1  -4 -10   10.89    4.12
   1  -4 -10   16.95    8.26
   1  -4  -9   85.09   16.29
   1  -4  -9   76.01   10.29
   1  -4  -8  259.77   27.00
  -1   4   8  256.55   21.45
   1  -4  -8  239.75   18.46
   1  -4  -7  269.84   19.97
   1  -4  -7  290.02   27.31
  -1   4   7  305.77   12.26
  -1   4   7  275.16   22.52
   1  -4  -6    9.01    4.73
  -1   4   6    1.47    3.46
   1  -4  -6   -8.38    7.35
  -1   4   6    0.69    1.17
  -1   4   5    5.18    2.13
   1  -4  -5    0.18    3.01
   1  -4  -5    2.87    4.24
  -1   4   5    8.46    5.33
   1  -4  -4   73.53   10.46
  -1   4   4   61.92   10.55
   1  -4  -4   68.24    9.80
   1  -4  -4   60.25   11.72
  -1   4   3   84.54   12.15
   1  -4  -3   61.58   11.29
   1  -4  -3   67.03    9.22
   1  -4  -2 1077.43   38.17
  -1   4   2 1188.49   47.34
   1  -4  -2 1075.67   46.81
   1  -4  -1  904.61   40.63
  -1   4   1  980.40   42.35
   1  -4  -1  871.08   31.78
  -1   4   0   90.65   12.67
   1  -4   0   98.16    8.86
   1  -4   0  100.60   12.48
   1  -4   1  328.20   20.98
  -1   4  -1  335.87   24.23
  -1   4  -2  171.35   14.81
   1  -4   2  172.46   13.93
  -1   4  -2  187.99   18.18
   1  -4   3  124.36    7.47
  -1   4  -3  125.34   12.19
   1  -4   3  133.59   11.37
  -1   4  -3  116.14   14.47
   1  -4   4  330.33   16.85
  -1   4  -4  315.18   19.28
   1  -4   4  324.65   13.83
  -1   4  -4  303.80   23.67
  -1   4  -5   81.14    9.42
   1  -4   5   76.00    7.04
  -1   4  -5  105.05   14.09
   1  -4   5   81.99    8.18
   1  -4   5   92.02    8.08
   1  -4   6  883.41   30.84
  -1   4  -6  871.22   42.31
  -1   4  -6  786.26   31.04
   1  -4   6  795.19   35.39
   1  -4   6  809.03   28.44
   1  -4   7   24.33    4.98
   1  -4   7   30.29    7.04
  -1   4  -7   29.24    8.12
   1  -4   7   33.67    8.87
  -1   4  -7   28.63    5.50
   1  -4   7   25.21    5.14
   1  -4   8    2.49    3.89
   1  -4   8    9.51    4.44
  -1   4  -8    2.42    2.22
   1  -4   8    0.62    2.59
  -1   4  -8   -3.38    6.10
   1  -4   9    2.58    2.89
   1  -4   9    7.63    6.73
   1  -4   9    1.86    2.90
  -1   4  -9    3.84    3.91
  -1   4  -9    1.13    5.66
  -1   4  -9    5.47    2.82
   1  -4  10   -3.30    5.26
  -1   4 -10   -5.67   10.05
   1  -4  10    6.11    5.06
  -1   4 -10   -1.98    1.96
   1  -4  10   -4.45    3.52
   1  -4  11    0.44    4.40
   1  -4  11    2.85    4.47
  -1   4 -11   13.46    9.47
   1  -4  11   10.05    4.40
   1  -4  12  111.51   12.00
  -1   4 -12  106.88   21.74
   1  -4  12  119.04   15.28
   1  -4  12  131.53   18.68
  -1   4 -13  239.14   32.27
   1  -4  13  220.59   26.36
   1  -4  13  235.17   22.98
  -1   4 -14   35.60   14.65
   1  -4  14   29.32   12.46
   1  -4  14   10.24    7.04
  -1   4 -15   39.04   15.95
   1  -4  15   27.62    9.11
   1  -4  15   47.53   14.60
   1  -4  16   14.35    8.60
  -1   4 -16   -8.19    8.76
   1  -4  16    6.51    6.41
  -1   4 -17    9.85    9.51
   1  -4  17   16.12    8.95
   1  -4  18    0.29    5.02
   1  -3 -16   27.52   11.28
   1  -3 -16   45.16   14.45
   1  -3 -15    5.44    5.75
   1  -3 -15   14.71    9.81
   1  -3 -14   16.81    9.86
  -1   3  14   -0.73    4.07
  -1   3  13    0.06    3.44
  -1   3  13   16.84   10.11
   1  -3 -13    8.14    7.90
  -1   3  12   21.97    9.12
   1  -3 -12   23.22   10.27
  -1   3  12   29.76    7.42
  -1   3  11   79.18   15.49
   1  -3 -11   70.54    7.66
  -1   3  11   69.54   10.89
  -1   3  10   -4.10    6.27
   1  -3 -10    8.42    3.11
  -1   3  10    2.61    2.90
   1  -3 -10    9.15    3.57
  -1   3   9  538.98   36.70
   1  -3  -9  539.08   24.28
  -1   3   9  574.66   28.18
   1  -3  -9  563.77   24.65
  -1   3   8   44.36    9.65
   1  -3  -8   49.75    7.40
  -1   3   8   44.44    7.79
   1  -3  -8   41.71    6.47
   1  -3  -7  339.19   19.36
   1  -3  -7  355.44   27.71
  -1   3   7  367.01   21.92
   1  -3  -7  366.54   20.08
   1  -3  -6   43.26    6.95
  -1   3   6   54.73    8.18
   1  -3  -6   25.81    7.84
  -1   3   6   38.41    7.41
   1  -3  -5   -0.11    4.00
   1  -3  -5    4.50    2.68
  -1   3   5    4.26    3.15
   1  -3  -5    2.49    2.52
  -1   3   5    0.72    2.68
  -1   3   5    3.69    1.32
   1  -3  -4    3.30    3.21
  -1   3   4    0.30    3.14
   1  -3  -4    1.01    1.57
   1  -3  -4   -5.37    5.39
   1  -3  -3   75.26    9.41
   1  -3  -3   87.96   11.57
  -1   3   3   70.16    9.65
   1  -3  -3   61.92    8.41
  -1   3   2  314.56   20.10
   1  -3  -2  267.40   18.17
   1  -3  -2  292.00   17.17
   1  -3  -2  304.29   20.58
   1  -3  -1 2395.81   67.05
   1  -3  -1 2245.66   64.93
  -1   3   1 2352.99   66.69
  -1   3   0  615.90   28.41
   1  -3   0  706.03   29.78
  -1   3   0  664.41   30.56
   1  -3   0  655.82   29.84
   1  -3   1  157.99   13.79
   1  -3   1  167.63   12.86
  -1   3  -1  160.29   14.49
  -1   3  -1  152.07   12.81
   1  -3   2  164.58   13.97
   1  -3   2  163.83   11.69
  -1   3  -2  150.35   14.18
  -1   3  -2  151.70   12.20
  -1   3  -3   77.80   10.21
   1  -3   3   94.89    8.24
  -1   3  -3   97.64    9.25
   1  -3   3   98.32   10.67
  -1   3  -4  158.16   11.28
   1  -3   4  181.46   14.34
  -1   3  -4  169.20   15.30
   1  -3   4  194.33   10.94
   1  -3   4  156.15    9.74
   1  -3   5  722.36   25.29
  -1   3  -5  736.31   26.27
  -1   3  -5  745.70   34.32
   1  -3   5  729.46   25.87
   1  -3   5  726.66   30.44
  -1   3  -6 1325.73   38.17
   1  -3   6 1320.47   39.62
  -1   3  -6 1328.38   47.81
   1  -3   6 1295.52   47.38
   1  -3   6 1290.52   38.99
   1  -3   6 1306.70   39.52
   1  -3   6 1329.40   43.18
  -1   3  -6 1314.93   49.13
  -1   3  -7  641.99   40.98
  -1   3  -7  637.43   33.11
   1  -3   7  641.85   26.09
   1  -3   7  646.91   27.39
   1  -3   7  649.63   27.62
   1  -3   7  684.36   33.48
   1  -3   7  618.43   25.24
  -1   3  -7  648.38   24.60
  -1   3  -7  679.13   32.84
   1  -3   8   72.34    8.49
   1  -3   8   67.96    9.46
  -1   3  -8   76.82   15.10
  -1   3  -8   78.81    8.21
  -1   3  -8   81.20   11.10
   1  -3   8   79.72    8.62
   1  -3   8   66.07   10.65
   1  -3   9   38.88    6.23
   1  -3   9   51.40    8.77
  -1   3  -9   31.30    5.59
  -1   3  -9   54.32    9.34
  -1   3  -9   65.92   14.84
   1  -3   9   42.83    8.70
   1  -3   9   45.57    6.65
   1  -3  10  353.20   18.95
   1  -3  10  382.87   24.94
  -1   3 -10  340.24   33.73
   1  -3  10  357.22   18.94
   1  -3  10  344.27   27.74
  -1   3 -10  364.85   25.04
  -1   3 -10  382.33   20.39
  -1   3 -11  224.17   18.68
  -1   3 -11  227.58   16.23
  -1   3 -11  216.22   27.72
   1  -3  11  218.82   19.97
   1  -3  11  254.16   24.82
  -1   3 -11  259.73   19.61
   1  -3  11  233.45   14.74
   1  -3  12    2.93    5.60
   1  -3  12    8.59    6.81
  -1   3 -12   -4.70    7.19
  -1   3 -12   13.98    6.16
   1  -3  12    2.70    2.56
  -1   3 -13  119.31   22.83
   1  -3  13  113.52   16.26
  -1   3 -13   99.42   13.55
   1  -3  13   98.53   17.13
  -1   3 -14   15.84   10.01
   1  -3  14   14.43    7.45
   1  -3  14   13.23    7.83
  -1   3 -14   11.27    5.89
   1  -3  15   13.74    6.75
  -1   3 -15   15.01    9.89
   1  -3  15    5.88    5.08
  -1   3 -15   12.86    5.95
  -1   3 -16    7.85    8.86
   1  -3  16  -16.53   11.03
   1  -3  16   -9.03    7.82
  -1   3 -16    2.86    4.44
  -1   3 -17    7.03    5.77
  -1   3 -17    9.43    8.24
   1  -3  17   -5.76    8.04
   1  -3  17   -0.33    5.88
  -1   3 -18   -4.10    7.85
   1  -3  18   -7.84    6.98
  -1   3 -18    9.31    7.31
  -1   3 -19   12.10    7.91
  -1   3 -19   30.95   13.21
   1  -2 -18    5.97    8.60
   1  -2 -17   17.61    9.71
   1  -2 -17    5.23    6.40
   1  -2 -16   11.23    8.83
   1  -2 -16   -3.49    4.93
   1  -2 -15   27.65   10.27
  -1   2  15    7.76    7.34
   1  -2 -15   16.18    8.89
  -1   2  14   64.11   12.40
   1  -2 -14   80.43   14.46
  -1   2  14   55.31   13.51
  -1   2  13   40.55    9.26
  -1   2  13   77.29   16.25
  -1   2  12   51.57   11.86
  -1   2  12   60.91   10.95
   1  -2 -12   71.91    7.81
   1  -2 -11    5.45    2.46
  -1   2  11    0.78    3.02
  -1   2  11    1.92    4.50
   1  -2 -11    6.67    1.51
   1  -2 -10   47.80    4.57
  -1   2  10   43.21    8.22
  -1   2  10   55.55   12.78
  -1   2  10   44.74    4.96
  -1   2  10   49.84    4.70
   1  -2 -10   46.69    4.69
   1  -2 -10   48.85    5.61
   1  -2  -9  792.56   24.85
   1  -2  -9  833.97   24.67
  -1   2   9  807.74   35.59
  -1   2   9  806.85   43.49
   1  -2  -9  847.17   25.24
  -1   2   9  820.83   28.06
  -1   2   8    1.70    3.04
  -1   2   8   -3.00    4.73
   1  -2  -8   -0.21    0.85
   1  -2  -8   -1.87    1.96
   1  -2  -8    1.96    2.12
  -1   2   8   -1.80    2.24
  -1   2   7   56.55   10.18
   1  -2  -7   49.83    5.84
  -1   2   7   54.36    7.09
  -1   2   6  171.66   16.58
  -1   2   6  175.55   13.03
   1  -2  -6  157.10   11.04
  -1   2   5   82.87    8.89
   1  -2  -5   83.77   10.38
   1  -2  -5   84.05    8.27
   1  -2  -5   94.10   11.63
   1  -2  -4  386.86   21.48
   1  -2  -4  414.34   19.71
   1  -2  -4  407.63   23.63
  -1   2   4  399.90   20.11
   1  -2  -3  127.13   11.18
   1  -2  -3  128.68   10.81
  -1   2   3  147.80   11.48
  -1   2   3  114.44   10.49
   1  -2  -3  112.75   11.30
  -1   2   2 4472.68  100.34
   1  -2  -2 4456.33   99.67
  -1   2   2 4408.89   98.66
   1  -2  -2 4483.61  102.23
   1  -2  -1  823.11   30.38
  -1   2   1  857.15   30.49
  -1   2   1  836.47   31.09
  -1   2   1  801.38   30.10
   1  -2  -1  788.09   30.50
  -1   2   0  500.93   22.94
   1  -2   0  508.06   23.11
  -1   2   0  479.87   21.17
  -1   2   0  503.49   22.50
   1  -2   0  460.41   20.63
  -1   2  -1    7.37    3.02
  -1   2  -1    6.88    2.47
   1  -2   1    7.85    3.26
   1  -2   1   11.24    3.18
  -1   2  -1    9.28    3.35
  -1   2  -2  253.36   15.85
  -1   2  -2  230.51   15.80
  -1   2  -2  238.79   12.53
   1  -2   2  235.31   15.00
   1  -2   2  240.05   12.00
  -1   2  -3   25.27    3.97
  -1   2  -3   28.66    5.61
   1  -2   3   20.67    4.33
   1  -2   3   22.20    3.49
  -1   2  -3   17.88    4.54
  -1   2  -3   34.80    7.00
   1  -2   3   25.71    3.82
  -1   2  -4   87.35    7.13
  -1   2  -4   85.20   11.68
   1  -2   4   85.85    7.16
   1  -2   4   94.95    7.61
  -1   2  -4  108.25   10.69
   1  -2   4   92.21    9.20
   1  -2   4   87.59    8.76
  -1   2  -5  158.24   17.18
   1  -2   5  158.84   10.92
   1  -2   5  181.63   12.25
   1  -2   5  167.11   13.27
  -1   2  -5  160.20   10.11
   1  -2   5  153.95    8.82
  -1   2  -5  187.42   14.76
   1  -2   5  174.44   11.15
  -1   2  -6 2352.96   58.63
   1  -2   6 2299.80   65.43
  -1   2  -6 2350.81   78.95
   1  -2   6 2245.03   57.20
   1  -2   6 2332.04   58.06
   1  -2   6 2350.57   60.35
  -1   2  -6 2244.70   64.26
   1  -2   6 2346.84   53.82
  -1   2  -6 2387.67   56.81
  -1   2  -6 2285.38   58.08
   1  -2   7  538.46   21.17
   1  -2   7  499.70   24.71
  -1   2  -7  503.75   25.95
  -1   2  -7  497.76   34.33
  -1   2  -7  564.09   24.29
  -1   2  -7  509.10   23.67
   1  -2   7  543.74   28.55
   1  -2   7  538.21   23.55
   1  -2   8  304.89   14.79
  -1   2  -8  302.64   27.67
   1  -2   8  299.60   20.03
  -1   2  -8  301.94   18.39
  -1   2  -8  324.34   19.46
   1  -2   8  275.22   21.43
  -1   2  -9   78.44   15.17
   1  -2   9   73.56   10.61
  -1   2  -9   90.37    9.54
   1  -2   9   87.92    7.50
  -1   2  -9   86.85   10.31
   1  -2   9   87.99   12.73
  -1   2 -10   13.35    4.92
   1  -2  10    7.66    2.21
  -1   2 -10    4.32    5.46
   1  -2  10    6.36    3.74
   1  -2  10    6.21    4.60
   1  -2  10    8.58    2.51
  -1   2 -10    6.37    2.41
  -1   2 -11   82.69   16.58
  -1   2 -11   72.54   10.56
   1  -2  11   82.78    6.41
   1  -2  11   69.92   13.03
  -1   2 -11   80.45    7.05
   1  -2  11   77.13    6.14
   1  -2  11   55.96   10.89
   1  -2  12   22.56    2.83
  -1   2 -12   11.18    6.88
  -1   2 -12   18.83    6.11
   1  -2  12   14.48    6.69
   1  -2  12   25.09    9.34
  -1   2 -13  337.01   25.38
   1  -2  13  321.02   30.25
   1  -2  13  326.27   28.07
  -1   2 -13  369.15   36.83
   1  -2  14   94.00   17.66
  -1   2 -14  116.81   20.98
   1  -2  14  119.92   18.08
  -1   2 -14  117.28   15.43
   1  -2  15    5.51    5.60
  -1   2 -15   -1.98    4.56
  -1   2 -15    7.92    6.99
   1  -2  15    3.33    6.08
  -1   2 -16   28.55   11.91
  -1   2 -16   31.39    9.29
   1  -2  16   27.39   11.06
   1  -2  17   40.38   12.34
  -1   2 -17   42.47   10.92
  -1   2 -17   47.37   15.42
  -1   2 -18    4.53    7.81
  -1   2 -18   18.46    7.79
   1  -2  18   23.42   11.93
  -1   2 -19   14.22    9.54
   1  -1 -19   -3.73    6.00
   1  -1 -18   22.61   11.03
   1  -1 -18   11.73    7.85
  -1   1  17    0.51    5.38
   1  -1 -17    3.90    6.33
   1  -1 -17   -3.01    7.08
  -1   1  16   47.81   14.33
   1  -1 -16   57.25   13.20
   1  -1 -15   80.25   15.29
  -1   1  15   71.27   15.41
   1  -1 -15   64.22   12.92
   1  -1 -14    1.84    4.61
   1  -1 -14    2.32    2.69
  -1   1  14   -4.98    6.94
  -1   1  13   51.19   12.76
   1  -1 -13   56.37   10.18
  -1   1  13   39.11    9.42
   1  -1 -13   36.75    9.54
   1  -1 -12   39.09    8.47
  -1   1  12   55.61   12.03
  -1   1  12   34.93    9.20
   1  -1 -11    1.77    2.80
  -1   1  11    1.90    3.55
  -1   1  11   -3.95    5.89
  -1   1  10  219.96   22.25
  -1   1  10  227.50   19.23
   1  -1 -10  222.43   17.84
  -1   1   9  262.01   19.79
   1  -1  -9  282.56   19.18
  -1   1   9  266.15   22.84
  -1   1   8   50.57    9.85
  -1   1   8   36.59    7.31
   1  -1  -8   49.58    3.68
  -1   1   8   40.04    3.23
   1  -1  -8   48.38    7.34
   1  -1  -8   43.14    3.25
  -1   1   7 1033.52   43.51
  -1   1   7 1052.56   38.41
   1  -1  -7 1040.39   35.25
   1  -1  -7 1006.64   26.58
   1  -1  -6  951.24   31.25
  -1   1   6 1040.82   40.57
   1  -1  -6  923.93   37.36
   1  -1  -6  963.52   27.75
   1  -1  -6  966.83   38.52
  -1   1   6  971.43   25.82
  -1   1   5  535.09   18.95
   1  -1  -5  572.60   19.68
   1  -1  -5  529.61   24.80
   1  -1  -5  595.05   20.97
  -1   1   5  547.91   26.97
   1  -1  -5  523.95   20.56
   1  -1  -5  554.62   26.39
   1  -1  -4   83.88    9.05
  -1   1   4   75.20    6.64
   1  -1  -4   77.65    7.43
   1  -1  -4   71.33    7.83
   1  -1  -4   72.29    8.61
   1  -1  -3  424.65   20.09
  -1   1   3  446.88   18.41
   1  -1  -3  410.11   19.40
   1  -1  -3  439.67   19.03
   1  -1  -2 3753.62   85.57
  -1   1   2 4005.47   85.45
   1  -1  -2 4153.31   85.94
  -1   1   2 3743.10   84.77
   1  -1  -1  840.44   26.49
  -1   1   1  903.33   26.88
  -1   1   1  853.54   28.73
   1  -1  -1  839.75   21.76
   1  -1  -1  825.16   28.61
  -1   1   1  872.12   20.86
   1  -1   0  490.14   16.98
  -1   1   0  497.01   16.82
   1  -1   0  484.18   17.55
  -1   1   0  464.76   20.31
   1  -1   0  494.93   20.58
  -1   1   0  528.06   17.59
  -1   1  -1  286.24   11.74
   1  -1   1  280.45   14.95
   1  -1   1  295.94   15.07
  -1   1  -1  265.51   14.94
  -1   1  -1  295.66   14.74
   1  -1   1  283.31   11.45
   1  -1   2  324.06   17.57
   1  -1   2  298.81   11.94
  -1   1  -2  300.58   15.75
   1  -1   2  318.43   12.32
  -1   1  -2  311.54   12.42
  -1   1  -2  316.41   12.19
   1  -1   2  305.13   15.68
  -1   1  -2  321.61   17.72
  -1   1  -3 1359.00   39.48
   1  -1   3 1290.96   39.34
   1  -1   3 1426.27   38.06
   1  -1   3 1447.61   46.18
  -1   1  -3 1465.31   37.59
   1  -1   3 1469.78   36.29
  -1   1  -3 1443.42   46.97
   1  -1   3 1467.90   35.62
  -1   1  -3 1453.71   35.67
   1  -1   4  822.01   26.00
   1  -1   4  838.98   35.39
   1  -1   4  849.79   27.85
  -1   1  -4  837.66   26.56
  -1   1  -4  854.72   27.49
   1  -1   4  871.62   29.84
  -1   1  -4  838.86   28.65
  -1   1  -4  846.01   26.12
   1  -1   4  859.02   27.32
  -1   1  -4  879.08   37.10
   1  -1   5 4496.78   93.14
  -1   1  -5 4211.96   90.50
  -1   1  -5 3804.73  106.10
   1  -1   5 3988.19  104.18
  -1   1  -5 4279.71   79.89
   1  -1   5 4303.40   97.71
   1  -1   5 3904.31   87.35
  -1   1  -5 4366.69   92.31
   1  -1   5 4274.25   90.75
  -1   1  -5 4199.08   95.49
  -1   1  -5 4047.03   86.80
  -1   1  -6 1049.47   29.30
  -1   1  -6 1072.27   39.03
  -1   1  -6 1078.25   35.94
   1  -1   6 1141.43   35.85
   1  -1   6 1063.72   37.02
  -1   1  -6 1038.94   46.96
  -1   1  -6 1061.63   34.81
   1  -1   6 1023.68   39.53
   1  -1   6 1072.18   30.91
   1  -1   6 1158.44   46.02
   1  -1   6 1157.63   30.48
  -1   1  -6 1082.46   27.31
  -1   1  -7   67.18    5.64
   1  -1   7   60.21    5.57
  -1   1  -7   61.82    7.96
  -1   1  -7   66.02    7.95
   1  -1   7   52.63    7.85
  -1   1  -7   53.65   10.71
   1  -1   7   63.81    9.92
   1  -1   7   54.94    7.38
   1  -1   8   10.05    4.27
  -1   1  -8    4.75    1.45
  -1   1  -8    2.58    1.83
  -1   1  -8    2.80    4.53
   1  -1   8   -6.55    5.09
   1  -1   8    3.02    1.10
  -1   1  -8    4.33    3.82
  -1   1  -8    0.24    1.93
  -1   1  -9   92.77    8.11
   1  -1   9   93.34   12.23
  -1   1  -9   83.16   10.54
  -1   1  -9   87.22   15.03
   1  -1   9  102.32    5.56
   1  -1   9   91.01    4.84
  -1   1  -9  103.10    5.40
   1  -1   9   80.71   11.56
  -1   1 -10   36.36   10.09
   1  -1  10   29.16    7.74
  -1   1 -10   30.97    7.24
   1  -1  10   32.35    8.74
  -1   1 -10   25.42    4.69
  -1   1 -11   27.58    5.41
  -1   1 -11   23.96    6.96
  -1   1 -11   30.73    9.67
   1  -1  11   33.45    8.65
  -1   1 -12    0.76    3.85
   1  -1  12    2.08    3.48
  -1   1 -12   -0.71    2.02
  -1   1 -12   -0.41    6.84
  -1   1 -13  218.15   20.95
   1  -1  13  229.05   23.48
  -1   1 -13  217.10   15.85
  -1   1 -13  212.54   25.82
  -1   1 -14    7.23    4.88
   1  -1  14   17.42    8.63
  -1   1 -14   18.07    9.25
  -1   1 -14   17.93    5.25
  -1   1 -15   96.74   18.31
   1  -1  15  115.66   19.51
  -1   1 -15   93.48   15.17
  -1   1 -16   33.20   12.61
   1  -1  16   30.18   11.64
  -1   1 -16   26.98    9.25
  -1   1 -17   -6.04    5.15
  -1   1 -17   -5.23    5.32
   1  -1  17    4.44    5.73
  -1   1 -18   22.36   11.16
  -1   1 -18   14.30    9.22
   1  -1  18   26.11   12.16
   1   0 -19   10.50    7.37
   1   0 -18    7.03    7.66
  -1   0  18    1.35    8.04
   1   0 -18   -1.68    5.18
   1   0 -17   21.95    9.59
   1   0 -17   17.13    8.38
   1   0 -17   10.61    6.22
  -1   0  17    8.77    7.86
   1   0 -16   -5.66    6.00
   1   0 -16    3.74    4.64
   1   0 -16   -4.40    5.41
  -1   0  16   -2.11    6.03
   1   0 -16    1.37    4.72
   1   0 -15  117.48   16.83
   1   0 -15  119.59   17.41
   1   0 -15  114.79   16.68
  -1   0  15   76.22   16.77
  -1   0  14    1.06    5.11
   1   0 -14    5.43    5.53
  -1   0  13   -6.48    7.06
   1   0 -13    0.14    4.27
   1   0 -13    1.00    4.14
  -1   0  12   22.69    9.81
   1   0 -12    2.18    3.90
   1   0 -12   12.51    6.22
  -1   0  11  177.64   20.44
   1   0 -11  182.01   19.61
   1   0 -11  188.90   17.75
  -1   0  11  219.95   20.71
  -1   0  10   30.57    7.61
  -1   0  10   41.33    9.56
   1   0 -10   32.37    8.61
  -1   0  10   40.56    8.79
  -1   0   9 1513.58   54.94
  -1   0   9 1600.57   59.33
  -1   0   9 1580.16   57.93
   1   0  -9 1586.17   57.63
  -1   0   8  505.13   28.28
   1   0  -8  510.47   15.83
   1   0  -8  506.24   14.07
   1   0  -8  485.17   13.84
  -1   0   8  457.52   27.97
  -1   0   8  469.50   26.36
  -1   0   7   91.11   10.82
   1   0  -7   81.98    5.54
   1   0  -7   75.95   10.29
   1   0  -7   84.85    5.20
   1   0  -7   83.86    5.16
  -1   0   7   87.39    5.17
   1   0  -7   99.43   11.59
  -1   0   7   72.82   10.05
  -1   0   7   87.31   11.45
   1   0  -6    5.80    3.23
  -1   0   6    5.89    3.38
  -1   0   6    6.66    3.68
   1   0  -6    3.95    1.54
   1   0  -6    6.08    3.26
  -1   0   6    4.09    3.38
  -1   0   6    4.01    1.46
   1   0  -5  152.15   12.49
   1   0  -5  175.99   11.45
  -1   0   5  191.45   13.57
   1   0  -5  178.47    8.12
   1   0  -5  170.82   12.80
   1   0  -5  166.50    7.91
  -1   0   5  167.25   13.70
  -1   0   5  170.36    7.82
  -1   0   5  159.89   12.08
   1   0  -4    2.38    1.86
  -1   0   4    0.15    0.87
  -1   0   4   -1.35    1.81
   1   0  -4    3.49    2.16
   1   0  -4    1.50    1.11
   1   0  -4    1.42    1.00
  -1   0   4    0.08    1.65
   1   0  -4    2.10    1.50
   1   0  -3  568.37   19.29
   1   0  -3  574.46   16.97
  -1   0   3  600.49   16.98
   1   0  -3  554.27   19.52
   1   0  -3  597.31   17.27
  -1   0   3  597.58   16.97
  -1   0   3  599.22   19.76
  -1   0   3  572.88   18.97
   1   0  -3  566.10   21.90
  -1   0   2  687.99   19.81
   1   0  -2  686.78   19.00
   1   0  -2  673.59   19.40
  -1   0   2  686.48   18.71
  -1   0   2  680.76   18.80
  -1   0   2  681.94   18.83
   1   0  -2  657.32   18.76
   1   0  -2  686.42   19.13
   1   0  -1  266.14   10.46
   1   0  -1  288.31   10.05
   1   0  -1  274.35   11.36
  -1   0   1  299.83   10.90
   1   0  -1  289.86   11.03
  -1   0   1  286.87   10.72
  -1   0   1  291.46   10.26
   1   0   0 1038.12   26.05
  -1   0   0 1071.64   25.42
  -1   0   0 1084.04   26.27
   1   0   0 1045.81   26.34
  -1   0   0 1078.05   26.02
  -1   0   0 1106.62   25.57
   1   0   0 1033.36   24.77
   1   0   0 1069.20   28.07
  -1   0  -1  517.99   15.57
   1   0   1  506.98   15.37
  -1   0  -1  485.35   15.16
   1   0   1  503.63   17.88
  -1   0  -1  523.05   14.52
   1   0   1  510.37   15.71
   1   0   1  482.65   14.44
  -1   0  -1  480.08   13.06
  -1   0  -1  502.38   17.72
   1   0   2 1571.03   41.22
  -1   0  -2 1532.66   35.47
   1   0   2 1559.14   35.54
   1   0   2 1566.65   37.05
  -1   0  -2 1604.33   37.07
  -1   0  -2 1625.25   35.89
   1   0   2 1586.77   36.19
  -1   0  -2 1595.01   41.42
   1   0   2 1676.50   37.59
   1   0   3  824.57   24.98
   1   0   3  792.58   20.95
   1   0   3  789.56   21.50
  -1   0  -3  777.31   27.69
   1   0   3  786.20   27.73
  -1   0  -3  787.17   24.23
  -1   0  -3  772.38   24.22
   1   0   3  742.97   23.94
  -1   0  -3  799.51   21.22
  -1   0  -4   48.93    5.97
   1   0   4   55.65    4.32
   1   0   4   58.75    7.41
  -1   0  -4   58.08    4.49
  -1   0  -4   51.26    5.99
  -1   0  -4   59.46    7.78
   1   0   4   55.92    6.59
  -1   0  -4   57.91    7.22
   1   0   4   52.37    4.47
   1   0   4   52.67    5.94
   1   0   5 1633.50   46.66
   1   0   5 1599.41   49.77
  -1   0  -5 1632.81   36.00
  -1   0  -5 1576.03   44.77
  -1   0  -5 1575.84   48.97
  -1   0  -5 1626.69   45.63
   1   0   5 1640.04   35.97
  -1   0  -5 1572.52   40.11
  -1   0  -5 1546.50   49.89
  -1   0  -6  790.40   26.48
  -1   0  -6  760.38   34.64
  -1   0  -6  823.34   21.04
  -1   0  -6  789.43   30.27
   1   0   6  813.85   20.89
  -1   0  -6  755.17   33.30
   1   0   6  794.36   34.43
   1   0   6  755.84   31.24
  -1   0  -6  804.99   30.99
   1   0   7   27.05    3.46
   1   0   7   24.47    2.73
   1   0   7   28.53    6.20
  -1   0  -7   22.89    7.05
  -1   0  -7   26.50    2.78
  -1   0  -7   20.76    4.13
   1   0   7   25.47    6.16
  -1   0  -7   22.00    5.58
  -1   0  -8    5.46    4.64
  -1   0  -8   -0.16    2.97
  -1   0  -8    0.06    1.67
   1   0   8    2.47    1.28
   1   0   8    0.99    0.93
   1   0   8    2.73    0.97
   1   0   8   -0.06    2.07
  -1   0  -8    1.91    0.78
   1   0   8    0.82    3.96
   1   0   9    9.70    1.34
  -1   0  -9   11.05    3.87
  -1   0  -9   26.51    8.14
   1   0   9   11.50    1.45
   1   0   9    5.95    4.72
  -1   0  -9    9.16    4.53
   1   0  10   97.47   13.97
  -1   0 -10  124.72   16.45
  -1   0 -10  113.71   13.80
   1   0  11  499.30   32.90
  -1   0 -11  464.36   29.50
  -1   0 -11  450.96   32.87
   1   0  12  775.21   44.44
  -1   0 -12  869.40   47.18
  -1   0 -12  814.19   41.69
  -1   0 -13  171.38   21.18
   1   0  13  141.22   19.52
  -1   0 -13  164.81   19.03
  -1   0 -14   31.08    9.58
  -1   0 -14   35.46   11.05
   1   0  14   35.67   10.74
  -1   0 -15    9.88    6.94
   1   0  15    3.31    7.12
  -1   0 -15    3.24    4.65
  -1   0 -16    6.43    7.26
  -1   0 -16    7.58    6.44
   1   0  16   12.07    7.95
   1   0  17   33.01   11.95
  -1   0 -17   16.16    8.31
   1   1 -19    3.19    5.12
   1   1 -18   -4.56    5.80
  -1  -1  18    0.23    6.67
  -1  -1  17    4.08    7.45
   1   1 -17   14.85    8.83
   1   1 -17   -0.75    5.17
   1   1 -17   14.61    6.58
   1   1 -16    5.51    4.61
   1   1 -16   13.32    6.64
   1   1 -16    7.80    5.39
   1   1 -16    2.96    5.96
  -1  -1  16    2.06    7.34
  -1  -1  15    3.54    5.93
   1   1 -15   19.87    7.25
   1   1 -15    7.45    6.47
   1   1 -15   10.62    5.28
   1   1 -15   27.34    9.87
  -1  -1  14    5.11    6.39
   1   1 -14    9.39    5.79
   1   1 -14    3.51    3.47
  -1  -1  14    0.56    4.19
   1   1 -14    1.62    4.68
   1   1 -14   -6.83    7.23
   1   1 -13   61.67   10.80
   1   1 -13   50.59    9.48
   1   1 -13   68.73   14.22
  -1  -1  13   73.11   14.09
  -1  -1  13   61.69   12.87
   1   1 -13   41.31    8.63
   1   1 -12  147.01   15.06
   1   1 -12  131.88    6.12
   1   1 -12  123.65   14.57
  -1  -1  12  118.67   17.18
   1   1 -12  147.81   20.22
   1   1 -12  131.37    6.82
  -1  -1  12  157.87   20.15
   1   1 -11   24.05    6.35
   1   1 -11   15.72    5.17
  -1  -1  11   23.49    7.48
   1   1 -11   33.69    4.44
  -1  -1  11   25.26    7.89
  -1  -1  10  465.67   30.66
   1   1 -10  499.80   18.80
   1   1 -10  493.71   25.53
   1   1 -10  434.67   26.19
   1   1 -10  500.47   17.11
  -1  -1  10  473.05   31.03
  -1  -1   9   24.69    7.28
  -1  -1   9   25.10    3.64
   1   1  -9   29.30    4.29
   1   1  -9   24.08    6.32
  -1  -1   9   31.06    8.14
   1   1  -9   25.35    5.46
   1   1  -9   23.51    3.58
  -1  -1   8  392.20   25.10
   1   1  -8  415.68   15.94
   1   1  -8  389.76   19.37
   1   1  -8  384.28   19.67
   1   1  -8  388.47   16.72
   1   1  -8  389.62   16.65
  -1  -1   8  421.23   25.67
  -1  -1   8  409.75   15.69
   1   1  -8  349.05   21.44
  -1  -1   8  375.61   24.60
   1   1  -7   55.73    5.96
   1   1  -7   62.64    8.53
   1   1  -7   58.60    6.78
   1   1  -7   55.66    7.92
   1   1  -7   53.31    5.42
  -1  -1   7   65.60    9.22
  -1  -1   7   76.01   10.06
   1   1  -7   58.93    6.60
   1   1  -7   62.22    6.25
  -1  -1   7   61.93    5.83
  -1  -1   7   50.98    8.38
   1   1  -6   10.19    3.48
   1   1  -6   11.57    4.25
   1   1  -6   12.06    3.15
   1   1  -6    9.66    2.51
   1   1  -6    8.77    2.32
   1   1  -6   13.02    2.95
  -1  -1   6    3.99    2.97
   1   1  -6    7.84    2.89
  -1  -1   6    6.57    3.32
  -1  -1   6   13.37    2.88
  -1  -1   6   14.03    4.54
   1   1  -6   11.99    3.95
  -1  -1   5    2.15    1.46
  -1  -1   5    6.13    3.98
   1   1  -5    1.55    1.73
   1   1  -5    1.21    2.14
   1   1  -5    5.41    1.73
   1   1  -5    6.22    2.17
   1   1  -5    2.51    2.59
   1   1  -5    6.61    3.05
   1   1  -5    2.20    1.63
   1   1  -5    2.48    1.65
  -1  -1   5    5.61    3.24
   1   1  -4   92.86    4.63
   1   1  -4  102.06    8.08
   1   1  -4   87.98    8.44
  -1  -1   4   92.37    9.38
  -1  -1   4  106.46    7.64
  -1  -1   4  108.05    8.18
   1   1  -4  103.73    8.02
   1   1  -4   96.49    7.50
  -1  -1   4   96.33    8.85
   1   1  -4  105.41    9.51
  -1  -1   4   84.71    8.42
   1   1  -4   93.60    5.62
   1   1  -4   89.99    7.82
  -1  -1   3  955.86   30.04
   1   1  -3  936.40   30.61
   1   1  -3  852.29   28.92
   1   1  -3  973.02   28.72
   1   1  -3  908.39   27.35
  -1  -1   3  903.77   30.25
  -1  -1   3  903.99   27.94
   1   1  -3  941.76   28.11
  -1  -1   3  956.38   27.89
   1   1  -3  966.61   20.62
   1   1  -3  984.55   28.68
   1   1  -2 8698.20  171.36
  -1  -1   2 9999.00  173.80
  -1  -1   2 9060.36  172.26
   1   1  -2 8831.25  171.38
  -1  -1   2 9515.87  161.67
   1   1  -2 8910.60  171.90
   1   1  -2 9648.76  173.46
  -1  -1   2 9592.24  172.78
  -1  -1   2 8694.04  171.18
   1   1  -1 1397.14   37.25
   1   1  -1 1478.63   37.95
  -1  -1   1 1406.87   37.29
  -1  -1   1 1461.26   34.91
   1   1  -1 1387.32   35.13
  -1  -1   1 1396.14   37.33
   1   1  -1 1413.90   37.36
  -1  -1   0   41.42    3.56
   1   1   0   53.44    5.70
  -1  -1   0   51.43    3.34
   1   1   0   44.23    5.23
  -1  -1   0   46.72    5.24
   1   1   0   43.52    5.08
  -1  -1   0   48.01    5.54
   1   1   1  176.25    8.29
   1   1   1  197.69   11.08
  -1  -1  -1  159.66   10.07
   1   1   1  185.61   10.69
  -1  -1  -1  196.71   11.11
   1   1   1  204.52   11.03
  -1  -1  -1  186.19    8.65
   1   1   2  170.08   10.06
   1   1   2  162.68   11.03
  -1  -1  -2  176.34   10.34
   1   1   2  170.50   10.08
  -1  -1  -2  136.12    8.37
  -1  -1  -2  165.86   10.09
   1   1   2  149.68    9.74
  -1  -1  -2  142.77    8.94
   1   1   2  144.44    8.59
  -1  -1  -3    4.36    1.99
   1   1   3    6.22    2.52
   1   1   3    5.73    2.19
  -1  -1  -3    3.67    2.06
   1   1   3    5.24    1.82
  -1  -1  -3    6.15    2.30
   1   1   3    6.84    2.32
   1   1   3    2.96    1.72
  -1  -1  -3    0.37    1.87
  -1  -1  -4   93.07    7.51
  -1  -1  -4   77.28    7.87
   1   1   4   88.34    8.84
   1   1   4   96.16    7.37
   1   1   4  105.00    7.82
  -1  -1  -4  101.99    7.54
  -1  -1  -4  102.17    9.26
  -1  -1  -4  102.61    9.27
   1   1   4   98.14    7.77
   1   1   4  103.23    9.21
  -1  -1  -5 1596.81   48.13
   1   1   5 1645.59   41.33
   1   1   5 1669.19   41.38
  -1  -1  -5 1594.22   41.46
  -1  -1  -5 1656.89   48.19
   1   1   5 1704.91   49.20
   1   1   5 1680.05   49.62
   1   1   5 1663.06   41.98
  -1  -1  -5 1642.02   48.07
  -1  -1  -6  614.61   21.17
   1   1   6  597.71   20.95
   1   1   6  622.85   21.23
  -1  -1  -6  620.39   27.51
   1   1   6  625.65   28.19
   1   1   6  619.33   21.47
  -1  -1  -6  618.01   28.43
   1   1   6  599.70   28.37
  -1  -1  -7  490.50   25.99
  -1  -1  -7  504.63   18.25
   1   1   7  468.59   25.51
   1   1   7  488.58   26.72
   1   1   7  479.38   18.26
  -1  -1  -7  479.47   25.19
   1   1   7  470.47   18.16
   1   1   7  495.75   18.12
   1   1   8  175.25   10.18
   1   1   8  178.12    9.99
   1   1   8  177.07   16.02
  -1  -1  -8  181.92   10.03
   1   1   8  193.70   10.52
  -1  -1  -8  189.07   16.89
   1   1   8  181.68   17.17
  -1  -1  -8  166.30   15.30
  -1  -1  -9  493.23   29.35
   1   1   9  479.42   28.33
   1   1   9  464.34   29.43
   1   1   9  459.72   17.14
   1   1   9  443.70   16.83
  -1  -1  -9  475.15   27.20
   1   1  10   24.24    3.32
  -1  -1 -10   35.82    7.80
  -1  -1 -10   15.09    5.95
   1   1  10   24.81    7.68
   1   1  11   -0.04    0.91
  -1  -1 -11   -1.41    4.17
   1   1  11    1.97    0.91
  -1  -1 -11    5.89    5.29
   1   1  11    1.95    5.71
   1   1  12   30.94   10.47
  -1  -1 -12   35.47    8.99
  -1  -1 -12   36.78   10.34
  -1  -1 -13  120.75   15.71
   1   1  13  108.47   17.82
  -1  -1 -13  103.27   15.92
   1   1  14    6.18    7.07
  -1  -1 -14   -1.74    3.91
  -1  -1 -14   -3.17    4.90
  -1  -1 -15   15.15    7.01
   1   1  15   11.71   11.36
  -1  -1 -15   10.03    6.99
  -1  -1 -16   10.96    6.55
   1   1  16   14.74    6.89
   1   1  17   -7.58    8.50
  -1  -1 -17   22.32   10.53
   1   2 -18   -4.76    8.61
   1   2 -18   24.30    9.58
   1   2 -17   21.28    7.29
  -1  -2  17    1.74    6.49
  -1  -2  17   15.49    9.15
   1   2 -17   27.93   12.88
  -1  -2  16   -9.44    8.47
  -1  -2  16    9.49    8.19
   1   2 -16   -8.68    6.68
   1   2 -16   -0.44    3.34
   1   2 -16    3.87    4.54
  -1  -2  15  171.80   23.31
   1   2 -15  207.79   19.64
   1   2 -15  189.12   27.32
  -1  -2  15  182.89   24.46
   1   2 -15  176.09   19.37
   1   2 -14   45.33    9.00
   1   2 -14   49.38   15.43
  -1  -2  14   47.88   12.43
  -1  -2  14   42.96   11.74
   1   2 -14   64.52   11.92
  -1  -2  13   16.46    8.42
   1   2 -13   15.19    3.99
  -1  -2  13   18.41    8.34
   1   2 -13   13.70    5.24
   1   2 -13   17.63    6.73
   1   2 -13   19.59    6.71
   1   2 -12    9.18    3.82
   1   2 -12   13.97    4.33
   1   2 -12   15.38    5.10
   1   2 -12   12.42    5.37
  -1  -2  12    5.89    6.29
  -1  -2  12   14.74    3.30
  -1  -2  12    4.73    4.35
   1   2 -11   61.86   10.50
   1   2 -11   74.03    9.18
   1   2 -11   58.73    8.01
   1   2 -11   58.66    8.54
   1   2 -11   59.72    6.84
  -1  -2  11   74.48   13.09
  -1  -2  11   59.47    6.76
  -1  -2  11   44.06    9.85
   1   2 -10  331.46   19.25
   1   2 -10  347.24   17.66
   1   2 -10  345.89   19.23
  -1  -2  10  339.83   26.28
   1   2 -10  347.58   17.37
  -1  -2  10  353.40   17.23
  -1  -2  10  344.11   25.75
   1   2 -10  295.30   21.80
  -1  -2   9   54.37   10.15
   1   2  -9   54.35    5.92
   1   2  -9   57.79    7.79
   1   2  -9   49.08    6.61
   1   2  -9   64.23    7.30
  -1  -2   9   53.69    6.67
   1   2  -9   41.51    8.24
  -1  -2   9   44.58    8.77
   1   2  -8  259.64   16.50
   1   2  -8  269.46   11.51
  -1  -2   8  247.12   19.20
  -1  -2   8  278.88   15.72
   1   2  -8  275.70   15.73
   1   2  -8  275.29   18.10
  -1  -2   8  278.66   21.22
   1   2  -8  252.35   13.88
   1   2  -7  184.43   10.67
   1   2  -7  189.61   14.05
   1   2  -7  211.95   13.88
   1   2  -7  199.95   14.51
  -1  -2   7  205.18   17.06
  -1  -2   7  194.32   13.03
  -1  -2   7  185.24   15.16
   1   2  -7  200.76   14.25
   1   2  -6  330.74   18.43
   1   2  -6  305.61   16.93
  -1  -2   6  286.13   16.26
   1   2  -6  314.41   18.31
  -1  -2   6  304.17   19.91
   1   2  -6  301.75   12.25
   1   2  -6  293.59   16.16
   1   2  -5  931.75   31.92
   1   2  -5  927.50   33.18
  -1  -2   5  905.42   31.58
   1   2  -5  870.38   28.01
   1   2  -5  871.38   32.45
  -1  -2   5  818.23   32.79
   1   2  -5  866.78   34.84
   1   2  -4  223.36   14.78
   1   2  -4  215.00   14.92
  -1  -2   4  180.01   13.31
  -1  -2   4  214.22   13.83
   1   2  -4  181.91   13.40
   1   2  -4  211.12   13.92
   1   2  -4  200.71   10.55
   1   2  -3  738.42   28.52
  -1  -2   3  734.66   27.92
  -1  -2   3  677.60   27.22
   1   2  -3  696.36   27.34
   1   2  -3  710.90   19.67
   1   2  -3  704.19   28.08
   1   2  -3  709.36   27.63
   1   2  -2   93.90    8.53
   1   2  -2  109.80   10.21
  -1  -2   2  104.30    9.84
   1   2  -2  113.86   10.24
   1   2  -2  114.93   10.14
   1   2  -2  101.94    5.23
   1   2  -1   29.15    5.42
   1   2  -1   26.88    5.06
   1   2  -1   33.02    5.54
   1   2  -1   32.32    4.62
  -1  -2   1   43.28    6.43
   1   2  -1   28.92    2.20
   1   2   0  377.45   14.65
   1   2   0  374.92   19.46
   1   2   0  362.16   11.60
  -1  -2   0  386.29   19.58
   1   2   0  360.51   18.87
   1   2   0  377.36   19.28
   1   2   1    1.23    2.29
   1   2   1    2.60    1.32
   1   2   1    2.98    1.26
   1   2   1    4.66    3.09
  -1  -2  -1    1.00    2.42
   1   2   1    5.59    2.87
   1   2   2   35.82    2.62
  -1  -2  -2   34.35    4.32
   1   2   2   39.67    6.04
   1   2   2   33.55    4.50
   1   2   2   33.50    5.66
   1   2   2   45.54    6.68
  -1  -2  -2   45.51    6.62
  -1  -2  -3    1.58    1.77
   1   2   3    1.99    1.71
   1   2   3    1.17    1.82
  -1  -2  -3    1.05    2.41
   1   2   3   -1.77    2.34
   1   2   3    1.42    2.64
   1   2   3    1.60    1.96
  -1  -2  -4   99.26    9.81
   1   2   4  112.57   10.79
   1   2   4   94.85    9.48
   1   2   4  104.45    9.97
   1   2   4  106.71    9.76
   1   2   4   97.66    9.37
  -1  -2  -4  120.68   10.12
  -1  -2  -5 2812.56   70.59
   1   2   5 2869.18   74.20
   1   2   5 2846.76   70.23
   1   2   5 2868.77   71.22
   1   2   5 2933.44   75.03
  -1  -2  -5 2873.91   72.51
   1   2   5 2842.23   70.04
   1   2   6   36.61    5.89
   1   2   6   31.49    6.21
   1   2   6   40.38    7.03
   1   2   6   41.17    6.11
   1   2   6   36.26    5.93
  -1  -2  -6   36.82    6.06
  -1  -2  -6   24.83    6.31
  -1  -2  -7   92.92   12.16
  -1  -2  -7  114.65   10.30
   1   2   7  113.63   12.96
   1   2   7  102.87   11.60
   1   2   7  129.78   10.89
   1   2   7  110.93   10.07
  -1  -2  -8  147.88   11.48
   1   2   8  150.72   11.67
   1   2   8  146.71   16.32
  -1  -2  -8  148.75   15.65
   1   2   8  142.25   14.32
   1   2   8  148.37   11.66
   1   2   9   10.50    2.83
   1   2   9   10.97    4.79
   1   2   9    9.14    3.13
  -1  -2  -9    1.80    3.42
   1   2   9   10.73    6.58
  -1  -2  -9   12.71    3.81
  -1  -2 -10    0.39    2.25
   1   2  10    0.19    1.80
  -1  -2 -10    5.61    7.10
   1   2  10   10.40    6.41
  -1  -2 -11    3.16    2.07
   1   2  11    4.15    2.67
  -1  -2 -11    5.45    5.66
   1   2  11    5.53    4.88
  -1  -2 -12  268.69   21.08
   1   2  12  301.54   28.24
  -1  -2 -12  345.39   28.92
  -1  -2 -13   80.51   11.67
  -1  -2 -13   69.00   14.27
   1   2  13   82.18   16.47
  -1  -2 -14    9.69    7.51
   1   2  14    2.00    5.43
  -1  -2 -15   18.94    7.75
   1   2  15   26.85   11.22
  -1  -2 -16   54.98   14.69
   1   2  16   47.26   14.59
   1   3 -19  -20.92   12.70
   1   3 -18  -18.69   11.85
  -1  -3  17    2.05    7.36
   1   3 -17   14.62   12.20
  -1  -3  16   41.60   13.68
   1   3 -16   27.50   12.49
   1   3 -15    4.63    3.96
   1   3 -15   -9.37    7.75
  -1  -3  15    0.45    5.96
   1   3 -14    0.25    3.13
  -1  -3  14   -5.29    7.34
  -1  -3  13    7.29    4.91
  -1  -3  13    2.33    5.18
   1   3 -13    1.55    3.14
   1   3 -13    4.15    3.67
   1   3 -12   11.75    4.95
   1   3 -12   17.41    4.94
  -1  -3  12    6.64    5.78
  -1  -3  12   19.88    7.83
  -1  -3  12   13.71    4.31
   1   3 -11   59.06    7.85
  -1  -3  11   46.27   10.81
   1   3 -11   50.73    8.76
  -1  -3  11   70.84    9.09
  -1  -3  10  127.09   16.94
   1   3 -10  115.96   13.40
  -1  -3  10  105.57   11.07
   1   3  -9   29.70    6.82
  -1  -3   9   35.74   10.00
  -1  -3   9   37.95    7.16
  -1  -3   8  678.87   30.43
  -1  -3   8  657.99   35.50
   1   3  -8  617.67   31.55
   1   3  -8  659.37   27.02
   1   3  -7   69.44   10.48
  -1  -3   7   70.45   11.20
  -1  -3   7   74.69    9.34
   1   3  -7   81.86    7.89
   1   3  -6  172.92   15.91
   1   3  -6  150.53    9.70
  -1  -3   6  163.25   14.28
   1   3  -5   68.72    5.37
   1   3  -5   68.90   10.30
  -1  -3   5   76.64    9.57
   1   3  -4  278.19   20.15
  -1  -3   4  275.57    8.92
  -1  -3   4  282.60   19.19
   1   3  -4  272.20    8.56
   1   3  -3 1433.21   49.44
  -1  -3   3 1427.55   47.82
  -1  -3   3 1358.53   35.54
   1   3  -3 1382.18   45.14
  -1  -3   2  857.83   35.44
   1   3  -2  816.64   30.92
   1   3  -2  891.00   37.06
   1   3  -1  219.58   17.21
  -1  -3   1  217.24   16.85
   1   3  -1  226.55   14.04
  -1  -3   0  226.75   17.07
   1   3   0  211.18   12.47
   1   3   0  222.49    9.33
   1   3   0  230.57   17.40
   1   3   1    1.47    1.46
   1   3   1    4.64    1.97
   1   3   1    4.70    4.27
  -1  -3  -1   -0.61    2.53
   1   3   2  618.89   23.01
  -1  -3  -2  546.14   19.96
   1   3   2  578.22   28.73
   1   3   2  555.10   17.92
  -1  -3  -2  582.94   28.65
   1   3   3  489.59   26.34
   1   3   3  525.18   23.17
   1   3   3  498.62   13.95
  -1  -3  -3  514.02   26.65
  -1  -3  -3  456.58   19.86
   1   3   4  645.38   28.39
   1   3   4  596.23   28.97
   1   3   4  664.71   30.84
  -1  -3  -4  570.93   24.96
  -1  -3  -4  666.04   30.71
   1   3   5  350.72   21.75
   1   3   5  340.36   21.39
  -1  -3  -5  342.22   21.40
   1   3   5  366.44   22.39
  -1  -3  -6    5.18    2.82
   1   3   6   11.76    4.70
   1   3   6    7.16    3.02
   1   3   6   19.08    5.85
   1   3   7  100.48   11.96
   1   3   7   95.29   11.19
  -1  -3  -7   93.40   11.32
   1   3   7   89.55   12.62
   1   3   8    3.33    3.39
   1   3   8    2.82    4.24
  -1  -3  -8    4.09    3.42
  -1  -3  -8   -6.62    5.26
  -1  -3  -9  109.40   11.83
   1   3   9   87.37   10.91
   1   3   9   82.68   13.65
  -1  -3  -9   94.24   13.94
  -1  -3 -10   14.95    4.81
   1   3  10   14.70    4.90
  -1  -3 -10   13.77    7.24
   1   3  10   31.25    9.92
  -1  -3 -11   -0.56    2.41
   1   3  11    4.20    5.92
  -1  -3 -11    1.67    5.30
   1   3  12  216.96   25.16
  -1  -3 -12  249.57   25.45
  -1  -3 -13   -1.14    6.30
   1   3  13    3.78    7.07
   1   3  14    9.07    7.65
  -1  -3 -14   14.37    8.09
   1   3  15    2.93    7.17
  -1  -3 -15    5.79    7.59
   1   4 -17  -14.07   10.96
   1   4 -16    8.33    9.57
  -1  -4  16   29.76   11.91
  -1  -4  15   26.90   11.17
  -1  -4  14   17.81   11.00
   1   4 -13    3.87    4.18
  -1  -4  13    1.87    5.61
   1   4 -12   40.98    9.40
  -1  -4  12   38.80   10.69
  -1  -4  12   38.24    8.11
  -1  -4  11    3.90    4.40
   1   4 -11   -8.04    5.43
  -1  -4  11   -1.92    5.13
   1   4 -10  289.65   24.64
  -1  -4  10  282.21   26.40
  -1  -4  10  302.15   22.20
  -1  -4   9  134.59   14.50
   1   4  -9  123.98   16.28
  -1  -4   9  158.99   18.67
   1   4  -8   69.09   11.58
   1   4  -8   56.19    6.03
  -1  -4   8   65.47    9.94
  -1  -4   8   59.18   11.28
   1   4  -7   22.35   11.61
   1   4  -7   15.05    2.81
  -1  -4   7   17.61    5.95
   1   4  -6   17.64    6.55
  -1  -4   6    6.36    4.06
   1   4  -5   37.70    8.95
  -1  -4   5    9.96    4.01
  -1  -4   4    9.67    2.20
   1   4  -4    8.99    5.29
  -1  -4   4    7.06    1.14
  -1  -4   4   -1.71    5.32
  -1  -4   3  305.44   16.69
  -1  -4   3  379.73   25.32
   1   4  -3  345.86   25.46
   1   4  -2  163.47   14.12
   1   4  -2  200.71   19.08
  -1  -4   2  204.66   14.98
  -1  -4   2  176.24   17.04
   1   4  -1  642.00   35.06
  -1  -4   1  634.68   33.85
   1   4  -1  629.89   27.57
   1   4   0   14.02    3.89
   1   4   0   15.80    6.46
  -1  -4   0    3.76    3.80
   1   4   1   95.67    8.70
   1   4   1  102.03   13.42
  -1  -4  -1   97.57   12.86
   1   4   2   35.24    4.77
   1   4   2   36.69    8.66
  -1  -4  -2   23.10    6.55
   1   4   2   34.46    5.62
  -1  -4  -3  108.95   13.77
   1   4   3  111.34   13.76
  -1  -4  -3   87.72    8.45
   1   4   3  109.72   10.88
   1   4   3  107.17    7.14
  -1  -4  -4  192.55   14.03
  -1  -4  -4  223.60   19.51
   1   4   4  213.77    8.13
   1   4   4  228.49   19.89
   1   4   4  230.42   17.40
  -1  -4  -5  523.85   30.91
   1   4   5  563.78   30.15
   1   4   5  540.08   31.55
   1   4   6    8.44    5.58
  -1  -4  -6   18.86    6.61
   1   4   6   11.69    5.22
   1   4   7    6.32    4.89
  -1  -4  -7   14.35    5.88
   1   4   7    0.75    3.41
  -1  -4  -8    6.99    4.91
   1   4   8   -1.71    3.30
   1   4   8   -3.81    4.68
  -1  -4  -8   -1.12    3.65
   1   4   9   79.78   11.88
  -1  -4  -9   53.89    9.61
   1   4   9   84.22   14.94
  -1  -4  -9   56.74   12.03
  -1  -4 -10   43.98   10.47
   1   4  10   39.95    8.80
   1   4  10   56.76   12.98
  -1  -4 -10   49.08    9.23
  -1  -4 -11   49.66   12.21
   1   4  11   31.79    9.78
   1   4  12   22.62    9.67
  -1  -4 -12   19.24    9.56
  -1  -4 -13   15.75    7.79
   1   4  13   20.43    9.36
   1   4  14   -1.86    8.07
  -1  -4 -14   11.51    8.63
  -1  -5  14   25.42   10.36
   1   5 -13    4.88    6.56
  -1  -5  13   29.94   11.69
  -1  -5  12   -2.19    7.24
  -1  -5  12   13.99    6.53
   1   5 -12    9.14    6.77
  -1  -5  11  102.16   14.53
  -1  -5  11  124.11   19.22
   1   5 -11   82.15   15.47
  -1  -5  10    2.10    3.27
  -1  -5  10   15.70    7.21
   1   5 -10    6.16    6.49
   1   5  -9    5.05    4.28
  -1  -5   9    9.99    5.88
  -1  -5   9   11.55    7.75
   1   5  -8  115.79   17.33
  -1  -5   8  116.49   15.84
  -1  -5   7   -4.37    3.36
   1   5  -7    1.69    6.00
  -1  -5   6    0.81    3.87
   1   5  -6   -1.13    4.84
   1   5  -5   42.88   11.11
  -1  -5   5   40.80    9.28
  -1  -5   4   12.07    3.12
  -1  -5   4   11.09    6.51
   1   5  -4    1.07    4.77
   1   5  -3  616.32   38.49
  -1  -5   3  542.90   26.16
  -1  -5   3  539.61   34.45
   1   5  -2   11.24    6.26
  -1  -5   2   19.06    6.58
  -1  -5   2   21.05    6.11
  -1  -5   1   16.52    5.97
   1   5  -1   16.40    7.56
  -1  -5   1   15.81    6.70
  -1  -5   0  128.08   15.26
   1   5   0  110.56   16.05
  -1  -5   0  123.58   16.50
   1   5   1   -2.25    4.80
  -1  -5  -1   -1.34    4.26
  -1  -5  -1    6.88    5.71
   1   5   2    7.22    6.78
  -1  -5  -2    0.77    4.42
   1   5   3    3.33    5.12
  -1  -5  -3    9.35    6.70
   1   5   4  178.55   20.23
  -1  -5  -4  182.97   19.98
   1   5   5  127.27   17.07
  -1  -5  -5  133.88   16.96
   1   5   5  122.85   14.17
   1   5   6   37.18    8.04
  -1  -5  -6   49.55   11.00
   1   5   6   39.86    9.69
  -1  -5  -7   -3.52    3.88
   1   5   7    2.45    4.62
   1   5   7    3.90    5.44
  -1  -5  -7   -1.87    4.64
   1   5   8   53.76   11.41
  -1  -5  -8   66.39   12.23
   1   5   8   52.97   11.56
  -1  -5  -8   73.01   13.76
  -1  -5  -9    0.43    5.03
  -1  -5  -9   -5.07    6.07
   1   5   9    0.22    4.25
   1   5   9   -2.70    5.64
  -1  -5 -10   -1.50    6.08
   1   5  10    3.89    7.19
  -1  -5 -10   -3.26    3.97
  -1  -5 -11    6.09    6.38
   1   5  11   18.44    8.88
  -1  -5 -12   55.42   14.20
   1   5  12   54.21   14.24
   1   5  13   -4.67    6.91
   1   6 -13    1.56    6.04
  -1  -6  12    5.82    5.33
   1   6 -12    5.83    6.72
  -1  -6  12    4.80    5.46
   1   6 -11    7.92    7.10
  -1  -6  11   14.01    6.82
  -1  -6  11    8.38    7.05
   1   6 -10   13.77    9.84
  -1  -6  10   19.99    8.85
  -1  -6  10   11.11    8.77
  -1  -6   9   41.44   11.04
   1   6  -9   30.31   10.67
   1   6  -8   68.76   15.73
  -1  -6   8   52.11   12.54
   1   6  -7   17.68    8.24
  -1  -6   7    9.14    6.87
   1   6  -6    6.36    7.71
  -1  -6   6   11.24    6.05
   1   6  -5    4.38    5.59
  -1  -6   5   26.26    9.62
   1   6  -4  113.20   19.35
  -1  -6   4  113.84   17.30
  -1  -6   3   67.51   14.22
   1   6  -3   62.29   14.64
   1   6  -2    1.24    6.11
  -1  -6   2   -1.92    4.77
  -1  -6   1  112.65   15.14
   1   6  -1  114.47   18.57
  -1  -6   1  102.64   16.69
  -1  -6   0    0.24    4.39
  -1  -6   0   -4.46    5.87
  -1  -6  -1    8.70    6.92
  -1  -6  -1   11.10    7.86
   1   6   1   -0.82    5.30
  -1  -6  -2   -4.64    5.94
   1   6   2  -11.16    6.45
  -1  -6  -3   -1.32    5.04
   1   6   3   11.94    8.75
  -1  -6  -3   13.67    8.83
  -1  -6  -4  189.83   24.42
   1   6   4  207.40   24.77
  -1  -6  -4  192.08   22.48
  -1  -6  -5    0.89    5.78
  -1  -6  -5    4.31    7.01
   1   6   5   -3.16    5.00
   1   6   6   -2.95    7.27
  -1  -6  -6    1.65    5.38
  -1  -6  -6    7.14    5.97
  -1  -6  -7    6.91    7.14
  -1  -6  -7   10.57    5.20
  -1  -6  -7   24.53   10.08
   1   6   7    6.20    5.74
   1   6   8    3.46    6.84
  -1  -6  -8    5.34    5.61
  -1  -6  -8    9.17    7.43
  -1  -6  -8   17.79    9.99
   1   6   9    4.18    5.29
  -1  -6  -9   12.43    9.29
  -1  -6  -9   10.63    7.13
  -1  -6  -9   10.90    7.18
  -1  -6 -10   -2.14    7.17
  -1  -6 -11    6.75    6.18
   1   7 -12   10.29    8.76
  -1  -7  12    2.31    6.38
   1   7 -11    1.61    6.94
  -1  -7  11    7.72    6.52
   1   7 -10    0.08    7.68
  -1  -7  10   10.35    7.51
   1   7  -9   35.42   14.53
  -1  -7   9   44.20   11.99
   1   7  -8   33.36   10.98
  -1  -7   8    6.80    6.37
   1   7  -7   -2.24    7.71
  -1  -7   7    2.71    5.48
   1   7  -6   -0.41    8.72
  -1  -7   6   -3.92    5.14
  -1  -7   5    8.60    7.78
   1   7  -5   19.71   10.18
  -1  -7   4    8.85    7.88
   1   7  -4   18.01   10.60
   1   7  -3   92.46   19.37
  -1  -7   3   49.05   13.09
   1   7  -2    8.74    6.45
  -1  -7   2   22.65    9.22
  -1  -7   1   46.20   12.77
   1   7  -1   37.48   11.77
   1   7   0    2.94    9.19
  -1  -7   0   -2.19    6.65
  -1  -7  -1    1.00    4.95
   1   7   1    6.29    8.17
   1   7   2    6.41    7.13
  -1  -7  -2   11.11    8.13
  -1  -7  -3   24.98   10.53
   1   7   3   36.22   11.77
  -1  -7  -3   20.53    9.65
   1   7   4   36.84   13.25
  -1  -7  -4   25.94   11.19
  -1  -7  -4   28.97   10.66
  -1  -7  -5    7.14    8.07
   1   7   5   13.86    9.72
  -1  -7  -5   22.15   11.18
  -1  -7  -6   30.97   11.14
   1   7   6   41.76   14.27
  -1  -7  -6   19.49   10.05
  -1  -7  -7   19.07    9.91
  -1  -7  -7   33.43   11.67
   1   7   7   -1.80    6.63
  -1  -7  -8   -7.30    6.96
   1   7   8   14.72    8.83
   2  -9  -3   17.26   10.28
  -2   9  -3   -6.93   10.54
  -2   9  -4    5.22    9.53
  -2   9  -5   -2.80    7.43
  -2   9  -6   13.15   12.06
   2  -8  -8    4.73    5.97
   2  -8  -7    6.12    7.01
   2  -8  -7   -4.62    7.38
   2  -8  -6   -3.95    7.19
   2  -8  -6  -20.28    9.60
   2  -8  -5    0.45    6.28
   2  -8  -5    7.65    7.84
   2  -8  -4    6.91    8.30
   2  -8  -4    5.56    6.73
  -2   8   3   77.99   19.47
   2  -8  -3  100.68   20.35
   2  -8  -3   70.95   16.01
  -2   8   2   50.21   16.33
   2  -8  -2   90.89   18.50
   2  -8  -2   54.12   15.03
  -2   8   1    8.68    7.09
   2  -8  -1   24.29   10.80
   2  -8  -1    7.46    8.49
  -2   8   0   -5.24    9.67
   2  -8   0    9.69    5.87
   2  -8   0    1.19    5.45
  -2   8  -1    2.88    7.82
   2  -8   1    2.23    4.11
   2  -8   1    6.04    6.89
  -2   8  -2    3.42    8.35
   2  -8   2    8.36    8.73
  -2   8  -3    0.49    9.32
   2  -8   3   -2.12    6.54
  -2   8  -3   -6.99    8.34
  -2   8  -4   23.89   11.60
  -2   8  -4   13.59    8.07
   2  -8   4   35.58   12.18
  -2   8  -5  101.35   21.20
   2  -8   5   94.14   18.91
  -2   8  -5   85.46   19.79
   2  -8   6    1.20    4.80
  -2   8  -6   -0.13    7.85
  -2   8  -6  -12.36    9.34
   2  -8   7    5.09    7.00
  -2   8  -7   -5.05    8.88
   2  -8   8   -3.90    8.23
  -2   8  -8   13.13   13.95
   2  -8   9    9.80    6.47
  -2   8  -9    9.96   10.82
   2  -8   9   16.66    8.57
   2  -8  10    4.62    5.83
   2  -8  11    5.13    5.26
   2  -8  12    8.79    6.49
   2  -7  -9   -4.81    8.93
   2  -7  -9   11.89    6.53
   2  -7  -8   39.23   11.26
   2  -7  -8   29.25   11.60
   2  -7  -7    6.35    6.94
   2  -7  -7    5.94    9.79
   2  -7  -6   -1.29    6.48
   2  -7  -6   -0.39    3.87
   2  -7  -5   12.67    6.69
   2  -7  -5   -5.26    8.64
  -2   7   4  -18.25   11.03
   2  -7  -4   -4.15    7.01
   2  -7  -4   -3.59    6.74
  -2   7   3  113.33   20.92
   2  -7  -3  127.13   19.98
   2  -7  -3  131.20   20.91
  -2   7   2  -10.94    8.54
   2  -7  -2   -3.28    5.56
  -2   7   1   -0.97    5.81
   2  -7  -1   -5.98    6.10
   2  -7  -1    3.70    5.81
  -2   7   0    5.21    8.60
   2  -7   0   12.12    7.25
   2  -7   0    5.72    5.39
   2  -7   1   -4.25    6.00
  -2   7  -1   -7.32    9.50
   2  -7   1   -7.69    6.80
   2  -7   2    8.66    6.22
  -2   7  -2   -0.40    7.40
   2  -7   2    6.63    7.47
   2  -7   3   11.74    5.06
  -2   7  -3    5.63    6.45
   2  -7   3   -1.63    7.00
  -2   7  -4  189.78   26.68
   2  -7   4  143.19   15.85
   2  -7   4  143.35   21.06
  -2   7  -5  212.42   28.72
   2  -7   5  127.41   14.12
   2  -7   5  176.04   22.68
  -2   7  -5  195.65   26.86
  -2   7  -6    1.09    6.27
   2  -7   6    5.57    5.12
  -2   7  -6  -12.01   11.35
  -2   7  -7   -3.43    8.43
   2  -7   7   10.80    7.57
  -2   7  -7    8.91   10.10
  -2   7  -8   48.17   14.67
   2  -7   8   56.17   13.56
   2  -7   8   24.52    9.19
   2  -7   9   23.23    9.47
   2  -7   9   13.15    8.24
   2  -7  10   15.45    7.03
  -2   7 -10    2.38    8.96
   2  -7  10   15.82    9.29
   2  -7  11   -3.60    4.59
   2  -7  11   12.00    8.43
  -2   7 -11   -7.39    9.54
   2  -7  12  114.73   20.75
   2  -7  12   98.23   15.75
  -2   7 -12  143.39   28.81
   2  -6 -11   24.78   13.80
   2  -6 -10   42.92   10.44
   2  -6 -10   64.29   17.59
   2  -6  -9    9.34    5.51
   2  -6  -9   20.26   11.64
   2  -6  -8   33.42   12.04
   2  -6  -8   32.64    9.13
   2  -6  -7   17.71    9.00
   2  -6  -7   18.06    7.26
   2  -6  -6   19.16    7.36
   2  -6  -6    1.30    8.73
   2  -6  -5   19.40    7.56
   2  -6  -5   19.77    8.55
  -2   6   4   89.40   15.40
   2  -6  -4  121.35   18.96
   2  -6  -4   93.91   15.20
  -2   6   4  105.75   12.22
   2  -6  -3  510.02   38.11
  -2   6   3  464.91   37.13
  -2   6   3  478.84   27.99
  -2   6   2   46.76   12.76
   2  -6  -2   61.98   14.44
  -2   6   1  184.75   23.08
   2  -6  -1  173.43   20.56
  -2   6   0    5.99    6.61
   2  -6   0   -0.48    4.87
  -2   6  -1   28.44   10.32
   2  -6   1   47.31   10.61
  -2   6  -2    6.79    6.51
   2  -6   2   -2.09    3.97
  -2   6  -3   22.68    8.31
   2  -6   3   10.42    4.67
   2  -6   4  396.98   24.87
  -2   6  -4  382.10   34.37
   2  -6   4  403.18   18.51
  -2   6  -4  444.63   36.73
   2  -6   5   86.11    8.61
  -2   6  -5   68.75   15.38
  -2   6  -5   82.22   16.58
   2  -6   5  102.59   11.94
   2  -6   6    6.90    3.56
  -2   6  -6   -4.08    6.97
   2  -6   6    4.19    2.65
  -2   6  -6    8.60    8.05
   2  -6   7   36.91    6.35
   2  -6   7   30.57    8.43
  -2   6  -7   50.28   15.17
   2  -6   8    1.40    2.97
  -2   6  -8   -4.13    7.03
   2  -6   8   10.96    8.51
   2  -6   8   -4.67    5.76
   2  -6   9   51.66   11.14
  -2   6  -9   35.83   15.50
   2  -6   9   49.25   12.33
   2  -6  10   53.11   13.24
   2  -6  10   23.31    7.37
  -2   6 -10   53.72   16.56
   2  -6  11   54.48   14.59
   2  -6  11   62.38   11.70
  -2   6 -11   89.40   22.02
   2  -6  12   53.48   10.62
  -2   6 -12   45.17   16.13
   2  -6  12   47.40   13.86
  -2   6 -13   -0.45    8.84
   2  -6  13   -6.11    8.01
  -2   6 -14   23.89   16.20
   2  -6  14    5.40    6.48
   2  -5 -13   37.29   14.39
   2  -5 -12   -6.56    8.99
   2  -5 -11   16.09   10.38
   2  -5 -10   50.79    9.66
   2  -5 -10   42.38   13.66
   2  -5  -9  122.99   21.09
   2  -5  -9  128.23   15.27
   2  -5  -8   11.80    8.87
   2  -5  -8   16.63    6.42
   2  -5  -7   -5.03    6.24
   2  -5  -6    2.69    4.80
   2  -5  -5   68.35   14.12
  -2   5   5   63.42    6.44
  -2   5   4   23.12    4.65
   2  -5  -4   31.64   10.25
  -2   5   3  573.24   37.80
  -2   5   3  614.37   28.43
   2  -5  -3  591.94   38.80
  -2   5   2   -0.71    5.88
  -2   5   2   11.18    4.73
   2  -5  -2    8.03    6.65
   2  -5  -2    5.62    3.62
  -2   5   1  108.21   15.85
  -2   5   1  108.20   13.11
   2  -5  -1   98.08   14.22
  -2   5   0   12.10    5.20
   2  -5   0   22.25    7.09
   2  -5   1   49.45    9.58
  -2   5  -1   78.30   13.98
  -2   5  -2   86.95   15.14
   2  -5   2   73.39   10.90
  -2   5  -2   74.87   12.97
   2  -5   3  221.39   17.60
  -2   5  -3  173.47   21.10
  -2   5  -3  179.70   20.84
   2  -5   4  523.44   26.71
  -2   5  -4  490.16   36.39
  -2   5  -4  548.65   38.08
   2  -5   5  343.86   18.30
   2  -5   5  359.49   20.86
  -2   5  -5  396.10   33.31
   2  -5   6  103.82   10.19
   2  -5   6  109.33   10.91
  -2   5  -6   96.24   18.04
   2  -5   7   10.96    3.95
  -2   5  -7   16.46    8.92
   2  -5   7    4.21    5.62
   2  -5   8  124.71   12.62
  -2   5  -8  114.64   19.94
   2  -5   8  138.57   17.80
   2  -5   9   10.61    4.19
  -2   5  -9    6.48    7.62
   2  -5   9    6.42    3.53
   2  -5  10   40.72    8.22
   2  -5  10   25.24    7.20
  -2   5 -10   34.09   12.27
   2  -5  10   28.49    8.95
   2  -5  11  139.98   15.36
  -2   5 -11  119.52   23.03
   2  -5  11  123.85   18.18
   2  -5  11  141.25   16.05
   2  -5  12   64.38   10.69
  -2   5 -12   85.22   20.61
   2  -5  12   63.37   14.76
   2  -5  12   52.81   10.29
  -2   5 -13   19.55   11.77
   2  -5  13   16.50    9.19
   2  -5  13   13.36    6.12
   2  -5  14    0.16    7.23
  -2   5 -14   -8.64    9.71
   2  -5  14    2.38    5.24
   2  -5  15   16.58    8.76
  -2   5 -15    1.00    7.33
   2  -5  15   -4.35    7.14
  -2   5 -16   19.90    9.53
   2  -5  16   39.32   14.28
   2  -5  16   30.27   10.80
   2  -5  17   33.26   11.62
   2  -4 -15   -8.41    8.67
   2  -4 -14   29.43   13.46
   2  -4 -13   23.67   10.94
  -2   4  13   21.41    7.79
   2  -4 -12  -12.06    8.61
  -2   4  12    7.24    4.08
   2  -4 -11  190.45   15.98
   2  -4 -11  176.08   24.22
   2  -4 -10   18.61    9.13
   2  -4 -10   15.39    4.86
   2  -4  -9   44.89   12.11
   2  -4  -8   44.96   12.20
   2  -4  -7   34.77    9.64
   2  -4  -6   56.79   12.84
   2  -4  -5   12.86    6.13
  -2   4   4  531.47   18.69
   2  -4  -4  495.72   33.38
   2  -4  -3  856.94   43.38
   2  -4  -3  826.44   38.30
  -2   4   3  846.31   29.11
   2  -4  -2  296.52   23.95
  -2   4   2  303.05   17.98
  -2   4   1   63.48    9.03
   2  -4  -1   61.03   10.50
   2  -4   0  166.95   16.36
  -2   4   0  186.02   16.19
   2  -4   1   47.07    8.63
  -2   4  -1   45.74    8.66
  -2   4  -1   58.32    9.62
   2  -4   2   22.33    5.25
  -2   4  -2   28.31    6.66
  -2   4  -2   16.75    6.16
   2  -4   3   16.89    4.58
  -2   4  -3   16.43    4.85
  -2   4  -3   21.55    7.05
  -2   4  -4 2368.92   81.64
   2  -4   4 2251.62   62.42
  -2   4  -4 2358.60   67.95
   2  -4   5    3.30    2.91
   2  -4   5   -0.59    2.38
  -2   4  -5    5.35    6.31
  -2   4  -5   -0.41    1.98
   2  -4   6   15.60    4.57
  -2   4  -6    8.90    4.01
  -2   4  -6   19.41    9.40
   2  -4   6   10.18    6.27
  -2   4  -7    7.67    4.16
   2  -4   7    3.95    3.57
   2  -4   7   15.00    5.92
  -2   4  -7    3.45    6.44
  -2   4  -8  205.00   16.11
   2  -4   8  181.31   12.99
   2  -4   8  178.15   15.44
  -2   4  -8  172.99   23.64
   2  -4   8  196.21   19.85
   2  -4   9   31.34    5.58
  -2   4  -9   39.07   12.73
   2  -4   9   33.88    7.89
   2  -4   9   32.96    9.42
   2  -4  10    7.56    4.62
  -2   4 -10   13.17    9.54
   2  -4  10    5.67    5.36
   2  -4  11  161.55   17.63
  -2   4 -11  138.63   23.65
   2  -4  11  158.98   20.60
   2  -4  12  252.41   18.08
  -2   4 -12  274.90   34.25
   2  -4  12  246.20   26.62
   2  -4  12  279.89   24.48
  -2   4 -13   41.89   13.78
   2  -4  13   43.42   12.59
   2  -4  13   35.91    9.45
  -2   4 -14   25.30   12.46
   2  -4  14   29.37   11.17
   2  -4  14   14.70    5.52
  -2   4 -15   58.21   18.83
   2  -4  15   38.98   11.94
   2  -4  15   34.26   10.50
  -2   4 -16   11.55   11.78
   2  -4  16  -17.63   11.07
   2  -4  16   15.10    8.58
  -2   4 -17   -7.95   11.30
   2  -4  17   13.06    9.68
   2  -4  17   -1.72    5.73
   2  -4  18   17.09   10.96
   2  -3 -17   -0.24    6.33
   2  -3 -16   33.03   12.51
  -2   3  16   11.76    6.55
  -2   3  15    8.12    5.83
   2  -3 -15   -7.11    7.20
   2  -3 -14    4.98    7.90
  -2   3  14   11.12    6.62
  -2   3  13    5.13    5.58
   2  -3 -13   12.34    8.67
  -2   3  12   16.52    7.39
   2  -3 -12    1.57    4.39
  -2   3  11   24.43    7.57
   2  -3 -11   58.64   13.18
   2  -3 -11   35.31    5.85
  -2   3  10   16.67    4.63
   2  -3 -10   21.18    4.92
   2  -3 -10   17.43    8.22
   2  -3  -9  542.60   26.09
   2  -3  -9  539.52   37.06
  -2   3   9  560.53   28.49
   2  -3  -8   13.11    4.24
   2  -3  -8   11.30    7.16
  -2   3   8   10.78    4.21
   2  -3  -7    0.55    3.53
  -2   3   7    0.37    2.48
   2  -3  -7    3.54    3.33
  -2   3   6  142.40   14.84
   2  -3  -6  136.03   16.98
   2  -3  -6  148.05   14.70
  -2   3   5    8.60    3.98
   2  -3  -5    7.89    3.99
   2  -3  -5   13.40    6.22
   2  -3  -4 1757.49   62.81
   2  -3  -4 1753.25   60.70
  -2   3   4 1798.28   61.47
   2  -3  -4 1742.02   59.83
   2  -3  -3  449.01   28.11
  -2   3   3  518.80   29.67
  -2   3   3  462.34   16.05
   2  -3  -3  512.91   30.01
  -2   3   2   58.63    6.34
  -2   3   2   66.53    9.73
  -2   3   2   70.44   10.88
   2  -3  -2   63.72   10.37
   2  -3  -2   58.95    9.45
   2  -3  -1  592.42   33.34
  -2   3   1  633.78   33.93
  -2   3   1  610.20   30.61
   2  -3  -1  595.52   30.39
  -2   3   1  627.16   25.66
   2  -3   0  338.26   24.89
   2  -3   0  317.16   20.53
  -2   3   0  318.58   20.75
  -2   3   0  348.74   20.20
  -2   3   0  348.74   24.72
  -2   3  -1  398.48   22.79
  -2   3  -1  421.43   24.19
  -2   3  -1  432.04   27.86
   2  -3   1  388.40   26.80
   2  -3   1  396.41   21.79
   2  -3   2  199.44   18.54
  -2   3  -2  213.71   15.54
   2  -3   2  200.36   14.44
  -2   3  -2  179.43   16.89
  -2   3  -2  206.89   19.62
  -2   3  -3  849.94   32.87
   2  -3   3  821.93   39.59
   2  -3   3  851.40   31.40
  -2   3  -3  881.23   42.37
  -2   3  -3  828.69   40.36
   2  -3   4 1476.97   44.07
  -2   3  -4 1494.06   60.27
   2  -3   4 1551.13   55.69
  -2   3  -4 1454.93   57.59
   2  -3   4 1496.24   46.50
  -2   3  -4 1577.94   47.34
   2  -3   5   60.97    7.43
  -2   3  -5   68.43   11.46
  -2   3  -5   60.22    7.88
   2  -3   5   48.95    7.53
   2  -3   5   56.25    7.36
   2  -3   5   58.01    9.59
  -2   3  -5   63.23   12.04
   2  -3   6   13.52    4.25
  -2   3  -6   12.58    5.29
  -2   3  -6   28.09    5.52
   2  -3   6   22.02    5.87
   2  -3   6   13.79    4.86
  -2   3  -6   16.24    7.05
   2  -3   7   53.39    8.79
  -2   3  -7   50.01    7.52
   2  -3   7   37.60    8.07
   2  -3   7   48.49    8.04
  -2   3  -7   51.02    9.72
   2  -3   7   46.26    5.24
  -2   3  -7   45.04   12.65
   2  -3   8   23.13    5.54
  -2   3  -8   23.23    9.61
  -2   3  -8   14.98    5.36
   2  -3   8   21.54    7.29
   2  -3   8   14.60    4.46
   2  -3   9   15.12    4.59
   2  -3   9   22.24    6.56
  -2   3  -9   26.63    6.73
  -2   3  -9   32.04   10.82
   2  -3   9   28.50    8.60
   2  -3  10  102.03   13.33
  -2   3 -10  113.97   13.22
   2  -3  10  106.41   15.23
   2  -3  10  101.03   10.65
  -2   3 -10  107.44   19.99
  -2   3 -11  752.47   53.90
   2  -3  11  720.29   39.52
  -2   3 -11  778.73   34.35
   2  -3  11  794.21   45.28
  -2   3 -12   -1.96    6.99
   2  -3  12    2.28    4.75
  -2   3 -13   36.75    8.87
  -2   3 -13   20.97   10.96
   2  -3  13   46.96   12.12
   2  -3  13   35.85   10.18
  -2   3 -14   -2.52    4.22
  -2   3 -14   -6.61    9.22
   2  -3  14   -0.23    7.17
   2  -3  14   10.25    7.52
   2  -3  15   31.11   10.16
  -2   3 -15   41.22   14.30
  -2   3 -15   28.85    8.48
   2  -3  15   19.40   10.08
  -2   3 -16    7.13   10.56
   2  -3  16   -1.14    6.47
   2  -3  16    8.10    7.82
  -2   3 -16   -0.67    3.83
  -2   3 -17   -8.99    6.61
  -2   3 -17    5.15    9.82
   2  -3  17   -0.33    6.05
  -2   3 -18    1.13    4.36
  -2   3 -18   -4.16    7.88
   2  -3  18   14.90    9.61
   2  -2 -18   16.42   11.20
   2  -2 -17   37.51   12.92
   2  -2 -17   22.43    8.58
   2  -2 -16   10.59    7.27
  -2   2  16    9.47    7.14
   2  -2 -16   12.24    8.49
  -2   2  15    7.22    6.30
   2  -2 -15    6.72    5.47
   2  -2 -14   12.53    7.87
  -2   2  14    4.42    5.25
  -2   2  13   91.42   14.97
   2  -2 -13   80.42   15.46
  -2   2  12    0.73    3.80
   2  -2 -12   10.87    3.30
   2  -2 -12    9.38    6.45
   2  -2 -11  305.92   27.11
   2  -2 -11  315.39   14.85
  -2   2  11  284.34   12.82
  -2   2  11  280.93   24.05
   2  -2 -11  289.01   12.97
  -2   2  10   16.18    3.44
  -2   2  10   14.84    6.10
   2  -2 -10   18.91    4.08
   2  -2 -10    7.80    5.03
   2  -2 -10   19.86    3.57
   2  -2  -9  372.69   28.31
   2  -2  -9  331.47   18.55
   2  -2  -9  379.46   14.53
   2  -2  -8   67.45   11.52
   2  -2  -8   71.72    8.78
   2  -2  -8   65.20    4.87
   2  -2  -7   17.82    4.68
   2  -2  -7   27.39    7.95
   2  -2  -7   23.08    5.72
  -2   2   7   23.51    4.94
  -2   2   6   14.34    4.45
   2  -2  -6   20.04    5.67
   2  -2  -6   11.70    4.38
   2  -2  -6   10.20    4.30
   2  -2  -6   14.51    4.70
   2  -2  -5   98.97   11.68
   2  -2  -5   83.79   11.41
  -2   2   5   86.80    9.86
   2  -2  -4  342.09   22.94
  -2   2   4  363.01   23.06
   2  -2  -4  355.60   12.25
  -2   2   4  385.97   22.51
   2  -2  -4  386.64   23.68
   2  -2  -3  776.13   33.96
  -2   2   3  769.46   33.95
   2  -2  -3  799.19   23.90
  -2   2   3  845.25   35.69
   2  -2  -3  799.64   36.10
  -2   2   2 2254.53   50.84
   2  -2  -2 2330.32   55.02
   2  -2  -2 2199.99   63.85
  -2   2   2 2241.98   64.12
  -2   2   2 2238.09   67.17
   2  -2  -2 2287.15   68.83
   2  -2  -1   61.81    8.37
  -2   2   1   54.35    6.18
   2  -2  -1   53.62    9.39
  -2   2   1   68.43   10.04
  -2   2   1   54.06    7.61
   2  -2  -1   67.89    7.80
   2  -2   0  715.16   28.55
  -2   2   0  740.12   29.29
  -2   2   0  709.85   27.20
   2  -2   0  724.12   29.92
  -2   2   0  736.93   34.89
   2  -2   0  699.32   34.29
  -2   2  -1  156.72   11.85
   2  -2   1  138.06   11.13
  -2   2  -1  145.63   12.74
  -2   2  -1  151.34   15.04
   2  -2   1  151.83   13.70
   2  -2   1  135.04   14.52
   2  -2   2   41.01    5.81
  -2   2  -2   47.73    6.47
   2  -2   2   48.90    8.61
  -2   2  -2   45.03    8.47
  -2   2  -2   48.94    8.08
   2  -2   2   46.85    8.39
   2  -2   2   42.16    4.99
   2  -2   3 2075.04   53.44
  -2   2  -3 2122.99   54.57
   2  -2   3 2052.65   67.20
  -2   2  -3 2168.19   67.35
  -2   2  -3 1962.01   63.24
   2  -2   3 1971.05   63.78
   2  -2   3 2029.14   51.23
  -2   2  -4 1747.02   63.16
   2  -2   4 1771.96   63.35
  -2   2  -4 1776.26   49.06
  -2   2  -4 1733.97   57.18
   2  -2   4 1754.10   49.24
   2  -2   4 1739.05   57.22
   2  -2   4 1718.11   47.36
  -2   2  -5  208.04   13.93
   2  -2   5  176.39   13.38
   2  -2   5  188.48   19.51
   2  -2   5  206.01   15.26
  -2   2  -5  194.85   20.48
  -2   2  -5  201.26   16.49
   2  -2   5  185.41    6.90
  -2   2  -5  196.88   13.79
   2  -2   5  203.95   16.70
   2  -2   5  184.76   12.85
   2  -2   6  539.92   25.50
  -2   2  -6  576.57   27.67
   2  -2   6  506.23   26.85
  -2   2  -6  535.13   35.81
  -2   2  -6  580.88   26.62
   2  -2   6  564.50   28.08
  -2   2  -6  513.26   24.19
  -2   2  -7   11.78    4.20
  -2   2  -7    2.79    4.93
   2  -2   7    4.05    2.99
   2  -2   7    3.88    3.27
   2  -2   7    8.64    3.85
  -2   2  -7    7.04    3.93
   2  -2   7    4.58    3.82
   2  -2   8  717.42   31.15
  -2   2  -8  752.91   46.72
  -2   2  -8  764.30   29.78
   2  -2   8  751.80   34.22
   2  -2   8  688.28   36.78
  -2   2  -8  719.91   32.05
   2  -2   8  738.54   30.10
  -2   2  -9  379.58   33.58
   2  -2   9  389.20   28.18
   2  -2   9  360.92   19.96
   2  -2   9  366.09   24.93
  -2   2  -9  392.18   23.75
   2  -2  10  211.64   14.09
  -2   2 -10  236.54   27.78
   2  -2  10  203.99   21.28
   2  -2  10  223.77   20.12
  -2   2 -10  245.07   19.61
  -2   2 -11  317.90   32.87
   2  -2  11  311.23   28.13
  -2   2 -11  336.02   15.95
   2  -2  11  322.52   25.89
  -2   2 -11  310.85   23.16
  -2   2 -12   14.94    9.31
   2  -2  12   -2.80    7.03
  -2   2 -12   10.24    5.68
   2  -2  12   13.51    5.97
  -2   2 -12   10.47    2.77
  -2   2 -13    3.37    3.30
   2  -2  13    4.68    7.47
  -2   2 -13   -0.97    7.22
  -2   2 -14    4.68    4.46
  -2   2 -14   19.40   10.10
   2  -2  14    6.23    7.17
  -2   2 -15   24.64    8.19
  -2   2 -15   16.85   11.07
   2  -2  15   14.18    7.21
  -2   2 -16    3.64    5.19
  -2   2 -16   -0.02    8.31
   2  -2  16   17.31    9.31
  -2   2 -17   21.57    9.40
  -2   2 -17   22.09   10.86
   2  -2  17   23.16   10.80
  -2   2 -18   39.80   11.54
  -2   2 -18   57.74   16.85
  -2   2 -19   -7.84   10.08
   2  -1 -19   16.42    9.62
   2  -1 -18   -1.72    5.26
   2  -1 -18   17.36    9.27
   2  -1 -17   10.64    7.75
   2  -1 -17   19.43    8.75
   2  -1 -16   26.59   10.05
   2  -1 -16   31.87    9.86
  -2   1  15   17.41    8.53
   2  -1 -15   36.34   10.70
   2  -1 -15   30.20    9.66
  -2   1  14   40.90   11.34
   2  -1 -14   35.13    9.78
   2  -1 -14   36.71    8.66
  -2   1  13   -1.22    4.30
   2  -1 -13   -0.37    5.43
   2  -1 -13   -0.92    3.41
  -2   1  12   20.95    7.55
   2  -1 -12   19.50    6.98
   2  -1 -12   28.01    7.74
  -2   1  11  159.77   18.21
   2  -1 -11  151.80   18.02
   2  -1 -11  191.44    8.92
   2  -1 -11  169.03   16.54
  -2   1  11  179.84    8.61
   2  -1 -11  182.07   10.16
  -2   1  10  144.03   16.65
   2  -1 -10  151.43   16.99
   2  -1 -10  144.66    8.57
   2  -1 -10  134.65   14.10
  -2   1  10  148.13    8.63
   2  -1 -10  161.99   11.65
  -2   1   9  173.83   17.35
  -2   1   9  169.31    9.88
   2  -1  -9  168.87   17.08
   2  -1  -9  176.01    9.89
   2  -1  -9  184.73   13.22
  -2   1   8   53.46    9.15
   2  -1  -8   54.57    9.76
   2  -1  -8   62.59    5.93
  -2   1   8   66.65    6.28
   2  -1  -8   59.06    7.69
   2  -1  -7   27.07    4.31
   2  -1  -7   24.72    6.54
  -2   1   7   33.28    4.51
   2  -1  -7   26.01    5.34
   2  -1  -7   25.37    6.42
   2  -1  -6  385.90   23.23
   2  -1  -6  430.37   20.64
  -2   1   6  391.49   17.05
   2  -1  -6  401.48   22.81
   2  -1  -5    0.08    2.05
   2  -1  -5    1.75    2.45
  -2   1   5   -0.63    2.61
   2  -1  -5    0.01    2.00
   2  -1  -5    0.13    2.70
  -2   1   5   -1.33    1.46
   2  -1  -4 3694.23   89.50
  -2   1   4 3815.34   89.26
   2  -1  -4 3781.98   84.87
   2  -1  -4 3512.15   82.18
  -2   1   4 3687.09   81.11
   2  -1  -3    1.39    2.07
   2  -1  -3    1.37    2.53
   2  -1  -3    5.67    2.19
   2  -1  -3    2.56    1.63
  -2   1   3    1.56    2.13
   2  -1  -2 1055.30   34.90
  -2   1   2 1096.16   35.64
   2  -1  -2 1102.06   31.55
   2  -1  -2 1086.26   26.13
   2  -1  -2 1112.43   35.21
   2  -1  -1   -1.65    1.86
  -2   1   1    1.56    1.95
   2  -1  -1    0.47    2.27
  -2   1   1    1.00    2.06
   2  -1  -1   -1.35    1.70
  -2   1   0  310.79   15.49
   2  -1   0  313.81   15.52
  -2   1   0  320.30   16.17
   2  -1   0  298.68   16.00
   2  -1   0  312.20   16.53
   2  -1   1   21.81    4.97
   2  -1   1   19.79    4.25
  -2   1  -1   18.12    3.77
  -2   1  -1   16.64    4.29
   2  -1   1   24.11    5.00
  -2   1  -1   14.80    2.08
   2  -1   2    8.11    3.65
  -2   1  -2    5.17    2.52
   2  -1   2    7.21    3.41
   2  -1   2    7.09    2.43
  -2   1  -2    0.75    2.70
  -2   1  -2    4.11    1.59
  -2   1  -3  672.44   30.52
  -2   1  -3  649.38   24.94
   2  -1   3  674.85   26.64
  -2   1  -3  658.26   23.08
   2  -1   3  646.38   29.93
   2  -1   3  656.12   23.48
   2  -1   4 1240.30   37.34
  -2   1  -4 1244.37   47.17
   2  -1   4 1279.23   46.86
   2  -1   4 1289.54   40.04
   2  -1   4 1223.10   38.05
  -2   1  -4 1254.64   37.94
  -2   1  -4 1217.34   36.28
  -2   1  -4 1221.63   37.28
   2  -1   5 1709.98   48.06
   2  -1   5 1757.85   59.68
   2  -1   5 1645.62   49.09
  -2   1  -5 1723.25   50.21
  -2   1  -5 1637.21   44.60
  -2   1  -5 1690.59   60.29
   2  -1   5 1763.12   49.82
  -2   1  -5 1685.96   48.10
   2  -1   6  246.90   16.92
   2  -1   6  255.38   21.20
   2  -1   6  254.94   16.33
  -2   1  -6  247.17   13.44
  -2   1  -6  254.44   17.56
  -2   1  -6  270.92   23.47
  -2   1  -6  240.92   16.15
   2  -1   7  381.26   16.45
   2  -1   7  410.96   21.20
  -2   1  -7  370.51   16.64
  -2   1  -7  367.32   29.10
   2  -1   7  346.12   21.64
  -2   1  -7  378.83   21.36
  -2   1  -8    9.59    4.51
   2  -1   8   13.76    3.06
  -2   1  -8   16.83    3.65
  -2   1  -8   24.19    8.85
  -2   1  -8   17.87    2.01
   2  -1   8    3.68    2.03
   2  -1   8   13.16    5.20
  -2   1  -9   32.97    4.62
   2  -1   9   28.14    4.04
  -2   1  -9   23.63    6.16
   2  -1   9   33.60    5.62
   2  -1   9   34.68    8.49
  -2   1  -9   34.74    3.37
  -2   1  -9   16.50    8.00
  -2   1 -10  236.48   25.78
   2  -1  10  222.00   20.52
  -2   1 -10  198.49   10.75
   2  -1  10  216.53   10.92
   2  -1  10  229.05   13.64
  -2   1 -10  192.44   17.60
  -2   1 -10  208.64    9.87
   2  -1  11  638.33   19.66
  -2   1 -11  605.23   43.70
  -2   1 -11  654.43   20.03
  -2   1 -11  632.20   20.70
   2  -1  11  589.70   36.13
  -2   1 -11  595.36   33.86
  -2   1 -12   29.50    7.59
  -2   1 -12   50.02   13.82
  -2   1 -12   33.57    3.33
  -2   1 -12   33.67    4.47
   2  -1  12   30.08    8.92
  -2   1 -13   38.55   10.45
  -2   1 -13   15.56    7.63
   2  -1  13   24.88    8.33
   2  -1  14   34.46   11.39
  -2   1 -14   21.82    8.03
  -2   1 -14   45.86   13.16
  -2   1 -15  125.12   18.00
  -2   1 -15  162.79   24.74
   2  -1  15  138.39   21.02
  -2   1 -16   35.89   10.76
  -2   1 -16   69.18   16.68
   2  -1  16   44.01   13.28
  -2   1 -17   -1.35    6.32
  -2   1 -17   10.60    8.02
   2  -1  17   18.95   10.52
  -2   1 -18   15.25    9.83
   2   0 -19   21.43    8.95
   2   0 -19   85.16   16.52
   2   0 -18   -0.39    4.72
   2   0 -18    1.83    5.52
   2   0 -17   50.37   11.92
   2   0 -17   55.22   12.86
   2   0 -16    6.98    6.58
   2   0 -16    4.00    5.07
   2   0 -16    1.93    4.89
   2   0 -15    8.32    4.53
   2   0 -15   17.92    8.22
   2   0 -15    6.92    6.36
   2   0 -15   11.98    6.28
   2   0 -14   20.57    8.12
   2   0 -14   20.74    8.13
  -2   0  14   19.76    8.53
   2   0 -14   29.44    8.50
   2   0 -14   18.58    7.56
  -2   0  13    1.93    5.76
   2   0 -13    1.50    4.57
   2   0 -13    5.11    5.25
   2   0 -13    5.40    5.33
   2   0 -12  101.14    6.81
   2   0 -12   97.49   13.72
   2   0 -12  106.06    8.21
   2   0 -12  109.66    7.13
  -2   0  12  111.24   16.40
  -2   0  11   14.01    6.60
   2   0 -11   18.18    6.05
   2   0 -11   19.95    4.14
   2   0 -11   17.27    3.31
  -2   0  11   13.77    5.48
   2   0 -11   12.45    2.68
   2   0 -10  142.74    9.80
   2   0 -10  141.33   15.00
   2   0 -10  165.41   10.32
  -2   0  10  140.30   16.75
   2   0 -10  166.10   11.40
  -2   0  10  158.36   10.25
  -2   0  10  164.59   17.54
   2   0  -9  320.33   21.98
   2   0  -9  366.74   16.32
  -2   0   9  336.50   15.77
  -2   0   9  336.32   24.11
   2   0  -9  361.01   17.16
  -2   0   9  325.65   24.39
  -2   0   8  396.77   26.26
   2   0  -8  411.58   23.89
   2   0  -8  430.27   18.14
  -2   0   8  419.96   18.03
  -2   0   8  435.70   25.80
   2   0  -7  345.28   20.50
   2   0  -7  387.75   17.07
  -2   0   7  388.70   24.48
  -2   0   7  355.51   16.47
  -2   0   7  319.66   20.69
   2   0  -7  347.56   21.74
  -2   0   6   30.01    7.38
   2   0  -6   36.78    5.20
   2   0  -6   33.14    5.64
  -2   0   6   38.36    6.70
   2   0  -6   37.67    6.46
  -2   0   6   30.57    4.71
   2   0  -6   31.15    7.07
   2   0  -6   30.70    4.65
  -2   0   5  328.59   17.25
   2   0  -5  323.91   15.59
   2   0  -5  311.20   16.99
  -2   0   5  326.73   15.64
   2   0  -5  338.15   16.11
  -2   0   5  316.07   17.18
   2   0  -5  339.93   17.77
   2   0  -5  317.05   20.36
   2   0  -4 1410.16   39.62
  -2   0   4 1351.63   40.12
   2   0  -4 1393.11   38.99
   2   0  -4 1504.42   40.31
  -2   0   4 1452.61   39.46
  -2   0   4 1426.14   39.36
   2   0  -3   79.85    8.90
   2   0  -3   81.43    7.05
  -2   0   3   91.60    7.88
   2   0  -3   83.94    7.70
  -2   0   3   94.13    7.90
  -2   0   3   80.86    7.43
   2   0  -3   95.20    8.22
  -2   0   3   86.26    6.79
   2   0  -2 1148.82   31.87
  -2   0   2 1201.47   33.08
   2   0  -2 1129.86   33.62
  -2   0   2 1189.63   34.29
  -2   0   2 1140.14   34.02
   2   0  -2 1186.42   34.78
   2   0  -2 1098.58   35.43
   2   0  -1  170.07    9.89
   2   0  -1  167.93   11.00
  -2   0   1  157.51   10.61
  -2   0   1  156.01   10.70
   2   0  -1  159.64   10.75
   2   0  -1  159.22   10.58
  -2   0   1  160.76    9.81
   2   0   0   13.09    3.29
  -2   0   0   13.23    2.94
  -2   0   0    9.65    2.73
   2   0   0   11.55    3.01
   2   0   0   11.81    3.92
   2   0   0   10.69    2.82
  -2   0   0    8.41    2.60
  -2   0   0    5.03    2.54
   2   0   1 1270.86   40.36
   2   0   1 1285.00   36.19
  -2   0  -1 1256.62   35.75
  -2   0  -1 1208.76   35.88
   2   0   1 1256.96   36.76
  -2   0  -1 1240.83   32.94
   2   0   1 1244.92   32.40
   2   0   2  226.00   11.91
   2   0   2  253.98   13.44
  -2   0  -2  223.38   15.49
   2   0   2  223.70   15.57
  -2   0  -2  230.01   12.94
  -2   0  -2  231.46   13.15
   2   0   2  246.88   13.68
  -2   0  -2  214.84   10.03
  -2   0  -2  237.29   12.13
  -2   0  -3 4924.10  114.55
   2   0   3 5234.70  105.76
   2   0   3 5246.69  106.74
   2   0   3 4980.95  104.89
   2   0   3 4881.19  114.96
  -2   0  -3 5002.74  105.07
   2   0   3 4985.23  105.86
  -2   0  -3 5110.89  104.98
   2   0   4  270.28   15.86
  -2   0  -4  314.65   20.31
   2   0   4  307.05   19.98
  -2   0  -4  299.90   15.03
   2   0   4  282.05   15.17
   2   0   4  299.22   14.83
   2   0   4  307.99   16.48
  -2   0  -4  290.43   15.95
   2   0   5   32.05    5.95
   2   0   5   42.08    5.67
  -2   0  -5   32.25    5.70
   2   0   5   35.28    7.45
  -2   0  -5   26.42    6.71
   2   0   5   35.54    4.93
  -2   0  -5   31.03    6.14
  -2   0  -5   27.83    4.31
   2   0   5   34.90    5.97
   2   0   6  157.49   10.36
  -2   0  -6  152.73   10.44
  -2   0  -6  143.89   15.39
  -2   0  -6  151.11   14.46
   2   0   6  167.99   16.00
   2   0   6  129.34   12.66
  -2   0  -6  121.46   11.79
  -2   0  -7  268.22   18.30
   2   0   7  236.23   13.04
  -2   0  -7  254.43   13.74
  -2   0  -7  249.90   13.48
  -2   0  -7  234.86   20.75
   2   0   7  208.32   17.19
  -2   0  -8   39.87    7.86
  -2   0  -8   39.08    5.70
   2   0   8   41.58    8.30
  -2   0  -8   55.47   11.19
  -2   0  -8   47.62    5.71
   2   0   8   46.00    6.30
   2   0   8   42.00    5.25
  -2   0  -9    5.63    2.95
  -2   0  -9   -2.53    4.75
   2   0   9   10.63    4.92
   2   0   9    2.00    1.59
   2   0   9    7.48    2.37
  -2   0  -9    6.43    2.30
  -2   0  -9    6.39    4.16
  -2   0 -10   20.35    4.71
   2   0  10   26.60    4.70
  -2   0 -10   18.61    7.36
   2   0  10   22.29    3.76
   2   0  10   23.06    3.59
  -2   0 -10   24.01    3.77
   2   0  10   25.18    7.81
  -2   0 -10   18.33    6.30
  -2   0 -11  271.80   26.33
   2   0  11  297.42   16.03
   2   0  11  323.40   13.46
   2   0  11  303.55   26.15
  -2   0 -11  295.68   24.45
  -2   0 -12   69.64   13.89
  -2   0 -12   67.15   12.48
   2   0  12   66.47   13.73
  -2   0 -13   59.95   12.12
  -2   0 -13   62.25   13.21
   2   0  13   53.84   12.32
  -2   0 -14  121.38   19.08
  -2   0 -14  106.07   16.69
   2   0  14  117.08   18.64
  -2   0 -15    7.33    6.16
  -2   0 -15    1.78    5.69
   2   0  15   -1.50    6.23
  -2   0 -16   -7.73    7.06
  -2   0 -16    5.84    7.93
  -2   0 -17    2.80    6.64
   2   0  17   -4.48    6.46
   2   1 -19   -1.66    4.61
   2   1 -18    1.06    4.09
   2   1 -18   10.79    7.44
   2   1 -17   53.14   11.72
   2   1 -17   36.38   10.63
   2   1 -17   40.51   13.57
   2   1 -16    2.24    5.80
   2   1 -16    9.17    4.41
   2   1 -15    6.38    8.03
  -2  -1  15    2.34    5.76
   2   1 -15   -3.94    3.44
   2   1 -14    8.21    5.70
   2   1 -14   16.47    5.90
   2   1 -14    1.91    3.90
  -2  -1  14   14.55    7.57
   2   1 -13   48.27   10.44
   2   1 -13   38.15    8.46
  -2  -1  13   47.93   11.57
   2   1 -13   39.44    8.36
   2   1 -12   16.19    6.71
   2   1 -12   13.48    3.98
   2   1 -12    3.49    2.57
  -2  -1  12   12.15    6.59
   2   1 -12   13.10    5.16
  -2  -1  11  211.79   21.96
   2   1 -11  226.76   14.64
   2   1 -11  216.61   17.63
   2   1 -11  188.94   13.53
  -2  -1  11  241.07   22.52
   2   1 -11  216.32   13.80
   2   1 -11  231.95   21.10
   2   1 -11  207.93   16.65
  -2  -1  10  544.88   34.70
   2   1 -10  574.78   24.85
   2   1 -10  583.51   25.03
   2   1 -10  537.67   27.16
   2   1 -10  573.08   23.70
  -2  -1  10  570.36   33.87
   2   1 -10  593.74   27.28
   2   1 -10  515.81   31.42
   2   1  -9   22.93    4.85
   2   1  -9   21.47    7.05
  -2  -1   9   23.75    4.50
   2   1  -9   25.80    5.35
   2   1  -9   24.49    4.69
   2   1  -9   27.42    5.21
   2   1  -9   23.94    5.39
  -2  -1   9   19.09    7.12
  -2  -1   9   24.71    7.70
   2   1  -8    6.70    2.86
   2   1  -8    1.37    2.04
   2   1  -8    9.04    3.86
  -2  -1   8    4.01    2.27
   2   1  -8    8.65    3.19
  -2  -1   8    0.48    4.48
  -2  -1   8    5.68    2.91
   2   1  -8    2.90    3.61
  -2  -1   8   -0.23    3.99
  -2  -1   7   48.00    6.40
   2   1  -7   46.33    8.42
   2   1  -7   37.40    4.99
   2   1  -7   45.78    6.77
   2   1  -7   44.53    6.55
  -2  -1   7   38.87    6.05
  -2  -1   7   46.46    9.08
  -2  -1   7   37.65    7.13
   2   1  -7   32.38    6.87
   2   1  -7   37.59    5.83
  -2  -1   6   19.11    6.05
  -2  -1   6   21.39    4.68
  -2  -1   6   29.08    6.04
   2   1  -6   20.90    3.37
   2   1  -6   22.73    5.53
   2   1  -6   28.13    5.46
   2   1  -6   26.54    5.13
  -2  -1   6   19.23    4.37
   2   1  -6   22.72    5.65
   2   1  -6   23.01    4.45
  -2  -1   5  376.49   22.39
   2   1  -5  372.88   13.63
  -2  -1   5  358.09   14.75
   2   1  -5  384.77   19.51
  -2  -1   5  381.25   18.73
   2   1  -5  318.22   19.90
  -2  -1   5  393.40   19.68
   2   1  -5  372.79   18.78
  -2  -1   5  378.38   20.02
   2   1  -5  351.67   20.38
  -2  -1   4  207.33   15.58
  -2  -1   4  213.87   10.97
  -2  -1   4  233.16   14.57
  -2  -1   4  225.50   14.65
   2   1  -4  231.08   14.38
   2   1  -4  199.32   15.01
   2   1  -4  249.21   15.39
  -2  -1   3    3.24    2.44
  -2  -1   3   -0.96    2.76
  -2  -1   3    1.89    2.53
  -2  -1   3    1.68    1.42
   2   1  -3    5.14    3.61
  -2  -1   3    2.64    2.52
   2   1  -3    1.76    1.91
   2   1  -3    3.15    2.03
  -2  -1   2 1128.34   35.70
  -2  -1   2 1116.05   30.24
   2   1  -2 1182.77   37.71
  -2  -1   2 1136.91   36.76
  -2  -1   2 1176.75   37.52
   2   1  -2 1191.68   37.43
  -2  -1   2 1071.09   36.44
   2   1  -2 1124.78   24.62
  -2  -1   1  136.37    9.79
   2   1  -1  157.29   11.96
  -2  -1   1  139.75   11.25
   2   1  -1  136.75    6.44
  -2  -1   1  134.83   11.17
   2   1  -1  133.34   11.00
  -2  -1   1  136.29   10.75
  -2  -1   0  862.92   25.72
   2   1   0  921.26   31.93
  -2  -1   0  870.65   31.32
  -2  -1   0  875.75   31.50
   2   1   0  912.30   31.92
  -2  -1   0  832.46   29.14
   2   1   0  864.62   23.59
   2   1   1  557.68   23.29
  -2  -1  -1  524.36   22.77
   2   1   1  522.47   25.59
  -2  -1  -1  477.94   22.44
   2   1   1  512.89   23.07
   2   1   1  489.22   18.18
  -2  -1  -1  476.40   17.15
   2   1   2  351.77   18.00
  -2  -1  -2  343.24   18.07
   2   1   2  316.26   19.90
  -2  -1  -2  296.78   17.09
   2   1   2  333.97   18.00
   2   1   2  316.06   15.34
   2   1   2  288.63   14.49
  -2  -1  -2  308.69   14.72
   2   1   3  942.68   32.03
  -2  -1  -3  886.81   31.58
   2   1   3  884.38   35.69
  -2  -1  -3  879.27   31.81
   2   1   3  861.52   31.63
   2   1   3  813.56   29.12
  -2  -1  -3  849.72   29.04
  -2  -1  -4   40.04    6.26
   2   1   4   44.95    8.05
  -2  -1  -4   45.25    6.47
  -2  -1  -4   44.29    6.33
   2   1   4   54.12    6.76
   2   1   4   46.81    6.72
   2   1   4   36.43    5.55
  -2  -1  -5  327.70   17.69
   2   1   5  331.39   17.60
  -2  -1  -5  309.38   21.10
  -2  -1  -5  313.31   19.01
  -2  -1  -5  310.16   17.34
   2   1   5  287.66   17.00
   2   1   5  288.60   18.20
   2   1   5  301.58   21.20
  -2  -1  -5  330.49    9.49
  -2  -1  -6   40.92    7.15
  -2  -1  -6   48.04    6.57
  -2  -1  -6   42.27    8.37
   2   1   6   41.67    6.07
   2   1   6   41.74    6.14
  -2  -1  -6   43.23    6.29
   2   1   6   38.96    6.05
   2   1   6   42.72    7.55
  -2  -1  -7   62.91    9.56
   2   1   7   66.15    7.71
   2   1   7   68.50    7.54
   2   1   7   53.28    7.15
  -2  -1  -7   59.80    7.59
  -2  -1  -7   59.44   10.04
  -2  -1  -7   50.33    6.72
   2   1   7   51.93    9.05
   2   1   8   67.54    7.61
   2   1   8   74.34    7.97
  -2  -1  -8   73.04    7.98
  -2  -1  -8   69.48   11.26
  -2  -1  -8   65.94   10.04
  -2  -1  -8   72.67    7.93
   2   1   8   76.57    8.39
   2   1   8   73.84   11.14
  -2  -1  -9  176.89   17.63
   2   1   9  151.31   11.41
  -2  -1  -9  183.04   18.70
   2   1   9  158.43   11.58
   2   1   9  164.31   12.40
   2   1   9  157.85   17.11
   2   1  10 1440.79   41.21
   2   1  10 1323.55   39.99
  -2  -1 -10 1419.06   57.96
  -2  -1 -10 1375.99   55.94
   2   1  10 1427.92   58.21
  -2  -1 -11   52.67   11.33
  -2  -1 -11   69.50   12.52
   2   1  11   60.90    6.69
   2   1  11   47.12   11.06
  -2  -1 -12    1.81    4.64
  -2  -1 -12    4.98    3.93
   2   1  12   -1.92    4.68
  -2  -1 -13    0.35    5.84
   2   1  13   12.15    8.11
  -2  -1 -13    7.76    7.54
  -2  -1 -14   16.29    7.62
   2   1  14   16.03    8.15
  -2  -1 -14   10.35    7.39
  -2  -1 -15   12.89    7.00
   2   1  15   16.34    8.56
  -2  -1 -15   20.81    9.09
  -2  -1 -16    5.64    8.34
   2   1  16   17.25   10.60
   2   2 -18    5.79    7.66
   2   2 -17   12.18   11.18
  -2  -2  17   19.86   12.04
   2   2 -16    7.13    6.66
   2   2 -16    2.85    6.53
  -2  -2  16    2.53    6.48
   2   2 -15    9.31    4.43
  -2  -2  15   -3.37    5.35
   2   2 -15    6.38    6.07
   2   2 -14   25.59    8.54
   2   2 -14   36.11    7.37
  -2  -2  14   40.76   11.32
   2   2 -13    2.47    2.65
   2   2 -13   -4.45    2.97
   2   2 -13    2.65    3.64
  -2  -2  13    7.33    6.51
   2   2 -12   97.43   10.54
   2   2 -12   86.97   10.76
  -2  -2  12  107.47   10.41
  -2  -2  12   98.13   15.79
   2   2 -12  101.11   14.82
   2   2 -11   28.05    6.26
  -2  -2  11   23.56    5.50
   2   2 -11   26.38    3.90
   2   2 -11   36.27    6.39
  -2  -2  11   38.85    9.71
   2   2 -11   30.47    8.25
   2   2 -10  173.51    8.07
   2   2 -10  187.39   15.80
  -2  -2  10  194.16   14.50
  -2  -2  10  181.29   19.08
   2   2 -10  191.68   18.96
   2   2 -10  180.38   12.58
   2   2  -9   10.67    2.77
  -2  -2   9    9.73    3.86
   2   2  -9    6.18    3.56
  -2  -2   9    4.21    3.38
   2   2  -9    1.41    3.67
   2   2  -8   12.18    2.96
  -2  -2   8   12.24    4.34
  -2  -2   8    7.23    5.32
   2   2  -8    5.83    4.49
   2   2  -7    0.32    0.97
   2   2  -7   -0.19    2.77
  -2  -2   7    2.45    3.51
   2   2  -7   -0.03    2.24
  -2  -2   7    2.78    3.26
  -2  -2   6   88.97   10.41
   2   2  -6  101.07   11.27
   2   2  -6   77.22    8.92
  -2  -2   6   90.27   11.24
   2   2  -6   80.41    4.31
   2   2  -5  416.50   23.58
  -2  -2   5  434.80   23.21
   2   2  -5  429.72   20.72
  -2  -2   4 1662.22   37.06
   2   2  -4 1683.45   53.25
   2   2  -4 1581.20   45.20
  -2  -2   4 1695.35   53.08
  -2  -2   4 1665.96   51.69
  -2  -2   3 1756.75   41.30
   2   2  -3 1859.58   55.96
  -2  -2   3 1856.49   55.29
  -2  -2   3 1736.21   54.90
   2   2  -2   41.80    7.60
  -2  -2   2   42.69    7.63
  -2  -2   2   52.61    8.27
   2   2  -1  189.53   15.47
  -2  -2   1  158.03   14.13
  -2  -2   1  188.34   15.12
   2   2   0   59.78    5.48
   2   2   0   59.47    8.61
  -2  -2   0   48.07    7.86
  -2  -2   0   69.30    9.23
  -2  -2   0   51.92    4.55
   2   2   1   36.85    4.75
  -2  -2  -1   33.16    4.47
   2   2   1   37.77    6.94
  -2  -2  -1   41.34    7.00
  -2  -2  -1   37.15    7.40
  -2  -2  -2  272.46   18.17
   2   2   2  267.48   18.36
  -2  -2  -2  257.61   17.79
   2   2   2  242.78   13.77
  -2  -2  -2  269.59   14.30
   2   2   3 1059.99   38.93
  -2  -2  -3 1060.51   39.23
  -2  -2  -3 1045.50   38.91
   2   2   3  982.95   33.69
  -2  -2  -3 1043.68   34.61
  -2  -2  -4   33.32    6.13
   2   2   4   31.79    6.87
  -2  -2  -4   47.24    8.01
   2   2   4   33.16    5.95
   2   2   5  610.37   28.69
   2   2   5  555.46   27.71
  -2  -2  -5  631.37   28.94
  -2  -2  -5  646.39   29.19
  -2  -2  -6   44.84    7.30
   2   2   6   39.21    6.79
  -2  -2  -6   56.18    9.26
   2   2   6   53.58    9.21
   2   2   7  487.95   24.92
  -2  -2  -7  527.58   26.17
   2   2   7  472.90   28.41
  -2  -2  -7  492.20   28.27
  -2  -2  -8   41.55    7.29
   2   2   8   23.10    5.70
   2   2   8   28.59    7.64
  -2  -2  -8   35.08    7.97
  -2  -2  -9   10.99    5.81
  -2  -2  -9   10.21    3.80
   2   2   9    3.75    2.98
   2   2   9   10.81    5.27
   2   2  10   36.34    7.09
  -2  -2 -10   38.62    6.91
   2   2  10   34.42    8.96
  -2  -2 -10   34.35    9.40
  -2  -2 -11   54.18   11.74
   2   2  11   74.54   13.87
  -2  -2 -12   13.70    6.98
   2   2  12   24.07    9.99
  -2  -2 -13    9.97    6.38
   2   2  13    7.27    8.90
  -2  -2 -14   26.31    9.44
   2   2  14   25.01   10.22
   2   2  15    9.92    7.48
  -2  -2 -15   -5.48    6.82
   2   3 -18   -4.62    7.67
   2   3 -17   35.39   15.55
  -2  -3  16   36.41   12.91
  -2  -3  15   -6.64    8.56
  -2  -3  14   -4.67    6.35
   2   3 -13   14.47    6.62
  -2  -3  13   11.25    5.11
  -2  -3  12   33.55    7.00
   2   3 -12   35.79    8.46
  -2  -3  12   41.31   10.15
  -2  -3  11   -1.87    2.70
   2   3 -11    5.94    4.50
   2   3 -10  139.68   15.90
  -2  -3  10  153.08   14.71
  -2  -3  10  121.92   17.11
  -2  -3   9   22.01    7.15
   2   3  -9   22.15    7.18
  -2  -3   9   19.97    6.04
  -2  -3   8   49.99    9.96
   2   3  -8   63.63   10.49
   2   3  -8   47.61    7.20
  -2  -3   8   45.20    8.09
   2   3  -7  279.84   21.64
  -2  -3   7  256.01   19.60
   2   3  -7  206.85   14.10
   2   3  -6   50.03    9.51
  -2  -3   6   59.68    9.74
   2   3  -6   59.73    6.64
   2   3  -5  308.79   22.74
  -2  -3   5  326.03   22.22
   2   3  -5  273.69   13.59
  -2  -3   4    4.88    1.65
   2   3  -4    1.99    3.52
  -2  -3   4   10.02    5.38
   2   3  -4    2.72    1.82
   2   3  -3  136.24   14.87
  -2  -3   3  123.11   13.89
   2   3  -3  113.15    7.20
   2   3  -2  204.52   18.43
  -2  -3   2  235.73   19.26
   2   3  -2  212.24    8.56
  -2  -3   1    1.13    1.21
   2   3  -1    3.92    4.53
   2   3  -1    0.25    1.27
  -2  -3   1    2.80    3.68
   2   3   0    0.89    5.37
  -2  -3   0    9.92    5.47
   2   3   0    8.61    2.53
  -2  -3   0    5.59    1.91
   2   3   1    6.22    3.27
  -2  -3  -1    8.09    3.67
   2   3   1    9.33    2.86
  -2  -3  -1    5.46    2.32
  -2  -3  -2  146.26   15.52
   2   3   2  125.95   14.21
   2   3   2  111.51    9.70
  -2  -3  -2  100.28    9.32
   2   3   3  912.09   40.01
  -2  -3  -3  988.72   42.15
   2   3   3  909.27   33.53
  -2  -3  -3  907.20   33.81
   2   3   4  237.14   19.57
  -2  -3  -4  287.96   21.60
   2   3   4  247.10   17.36
  -2  -3  -4  234.75   16.92
   2   3   5    5.36    4.67
  -2  -3  -5   -1.10    3.67
  -2  -3  -5   -2.28    4.20
   2   3   5   -0.44    2.66
   2   3   6  226.64   18.81
  -2  -3  -6  255.96   20.22
   2   3   6  221.33   18.80
  -2  -3  -6  212.12   18.23
  -2  -3  -7    6.07    5.22
   2   3   7    5.34    3.89
   2   3   7   -1.46    3.66
  -2  -3  -7   -5.65    4.44
  -2  -3  -8   -1.37    4.46
   2   3   8    5.38    4.27
   2   3   8   -1.39    4.61
  -2  -3  -8    1.80    3.53
  -2  -3  -9   16.71    5.54
   2   3   9   29.95    7.29
  -2  -3  -9   19.81    7.11
   2   3   9   39.94   10.14
   2   3  10  263.15   20.27
  -2  -3 -10  246.86   19.63
   2   3  10  263.65   25.42
  -2  -3 -10  233.64   23.33
  -2  -3 -11   19.87    8.62
   2   3  11   28.70    9.75
   2   3  12    9.95    6.50
  -2  -3 -12   15.58    8.90
  -2  -3 -13    6.56    6.23
   2   3  13    4.42    7.38
   2   3  14   54.25   13.94
  -2  -3 -14   58.00   14.36
  -2  -4  15    5.13    6.23
  -2  -4  14    3.05    5.07
  -2  -4  13   12.79    8.75
   2   4 -13    8.10    5.48
  -2  -4  12    2.64    3.59
  -2  -4  12   -0.24    5.32
   2   4 -12    0.07    4.14
   2   4 -11   15.76    7.82
  -2  -4  11    5.63    4.66
  -2  -4  11   16.61    6.36
   2   4 -10  163.59   19.43
  -2  -4  10  135.74   18.45
  -2  -4  10  157.84   17.29
   2   4  -9   22.50    8.00
  -2  -4   9   24.53    9.23
  -2  -4   9   30.71    7.88
   2   4  -8   20.67    7.10
  -2  -4   8   17.26    7.01
   2   4  -7   19.07    7.70
  -2  -4   7   12.27    5.71
   2   4  -6  193.13   20.43
  -2  -4   6  233.80   21.23
   2   4  -5  244.20   23.30
  -2  -4   5  296.21   24.08
  -2  -4   4   14.99    6.21
   2   4  -4   22.49    8.41
  -2  -4   4   17.27    3.39
   2   4  -3  276.05   24.18
  -2  -4   3  257.08   22.49
   2   4  -2  114.43   15.65
  -2  -4   2  106.33   14.41
   2   4  -1    2.62    4.31
  -2  -4   1    2.03    1.41
  -2  -4   1    1.89    3.69
  -2  -4   0  116.62   15.25
   2   4   0  146.88   17.21
   2   4   0  129.76    7.89
  -2  -4   0  122.41    8.79
   2   4   1   90.70   14.16
  -2  -4  -1  112.21   15.42
   2   4   1   94.95    8.17
  -2  -4  -1   87.49    8.54
   2   4   2  457.89   31.19
  -2  -4  -2  495.98   32.08
   2   4   2  519.19   22.89
  -2  -4  -2  469.81   22.89
   2   4   3   48.98   10.61
   2   4   3   39.74    7.12
  -2  -4  -3   36.96    8.99
  -2  -4  -3   38.83    7.08
   2   4   4   24.04    7.78
  -2  -4  -4   23.76    8.07
  -2  -4  -4   13.83    4.81
   2   4   4   18.98    5.59
   2   4   5  126.15   16.12
  -2  -4  -5  144.76   14.94
   2   4   5  134.86   14.66
  -2  -4  -5  119.65   15.72
   2   4   6   10.03    5.31
  -2  -4  -6   11.99    5.35
  -2  -4  -6   16.00    6.13
   2   4   6    6.29    5.00
  -2  -4  -7   44.16    9.77
   2   4   7   27.98    7.81
  -2  -4  -7   52.27   10.32
   2   4   7   54.10   10.93
  -2  -4  -8   17.47    7.12
   2   4   8    3.69    3.81
   2   4   8    7.56    5.18
  -2  -4  -8    9.99    5.13
  -2  -4  -9    5.39    4.69
   2   4   9    9.73    6.34
  -2  -4  -9    5.35    5.04
   2   4   9    8.02    5.00
  -2  -4 -10  100.38   13.90
   2   4  10  109.45   14.83
  -2  -4 -10  113.46   17.08
   2   4  10  104.37   16.80
  -2  -4 -11    9.09    6.23
   2   4  11   10.73    7.07
  -2  -4 -12   -3.37    5.07
   2   4  12    3.52    5.96
   2   4  13    3.18    6.43
  -2  -4 -13    1.25    7.04
   2   4  14   -9.65    8.70
   2   5 -13  -11.78    7.56
  -2  -5  13   13.27    9.09
  -2  -5  12   26.60   11.50
   2   5 -12   19.17    8.97
  -2  -5  12   21.52    8.04
  -2  -5  11   71.32   15.90
   2   5 -11   69.67   14.93
  -2  -5  11   71.02   13.35
   2   5 -10   -5.21    6.14
  -2  -5  10   13.64    9.17
  -2  -5  10    7.14    5.44
   2   5  -9   16.67    8.74
  -2  -5   9   -3.24    5.66
  -2  -5   9    5.44    5.98
   2   5  -8    9.45    5.85
  -2  -5   8    3.09    3.54
   2   5  -7   -4.10    5.64
  -2  -5   7   -1.81    4.33
   2   5  -6   23.79    9.47
  -2  -5   6   10.41    7.07
  -2  -5   5   46.37   10.93
   2   5  -5   54.48   12.80
   2   5  -4    3.30    7.58
  -2  -5   4   11.31    7.06
  -2  -5   3  236.77   23.74
   2   5  -3  264.12   26.75
  -2  -5   2    2.77    2.67
   2   5  -2   12.86    7.42
  -2  -5   2    2.52    3.72
   2   5  -1   23.47    8.35
  -2  -5   1    6.64    4.16
  -2  -5   0   12.92    6.79
   2   5   0    9.18    5.28
   2   5   1   50.00   11.46
  -2  -5  -1   77.23   13.87
   2   5   2   67.95   13.70
  -2  -5  -2   79.24   14.42
   2   5   3   60.25   12.62
  -2  -5  -3   83.72   10.62
  -2  -5  -3   86.51   14.57
   2   5   4   64.87   13.25
  -2  -5  -4   76.86   14.12
  -2  -5  -4   58.54    9.71
   2   5   5   23.38    8.03
  -2  -5  -5   29.92    9.38
  -2  -5  -5   15.52    5.94
   2   5   6    6.56    5.66
  -2  -5  -6    8.63    6.17
  -2  -5  -6    5.67    4.65
  -2  -5  -7   24.53    8.18
   2   5   7   25.98    8.68
  -2  -5  -7   26.39    9.20
   2   5   8    2.86    4.96
  -2  -5  -8   10.69    5.93
  -2  -5  -8    7.08    5.19
  -2  -5  -9   48.55   11.09
   2   5   9   49.57   11.59
  -2  -5  -9   47.36   11.44
  -2  -5 -10   17.19    7.60
  -2  -5 -11    7.84    5.09
   2   6 -13    2.84    6.30
   2   6 -12   -4.24    9.35
  -2  -6  12   -3.88    5.34
   2   6 -11    9.33    8.33
  -2  -6  11    4.37    6.33
  -2  -6  11   15.18    7.45
   2   6 -10   11.37    9.26
  -2  -6  10   23.87   12.04
  -2  -6  10   24.29    9.64
   2   6  -9    0.37    5.63
  -2  -6   9   -2.30    5.64
   2   6  -8    2.37    5.88
  -2  -6   8    3.71    4.40
   2   6  -7    4.94    6.07
  -2  -6   7   -2.43    4.85
   2   6  -6   12.65    8.29
  -2  -6   6    6.84    6.48
   2   6  -5   67.20   15.91
  -2  -6   5   73.97   15.11
   2   6  -4   34.85   11.05
  -2  -6   4   40.51   10.89
   2   6  -3   25.14   10.89
  -2  -6   3   20.27    9.45
  -2  -6   2   24.60    9.16
   2   6  -2   39.55   11.49
   2   6  -1    5.01    8.34
  -2  -6   1    1.12    3.95
  -2  -6   0    7.58    7.30
   2   6   0    0.55    4.88
   2   6   1   -0.31    6.11
  -2  -6  -1    8.38    5.94
  -2  -6  -1   16.83    8.20
   2   6   2   61.33   14.61
  -2  -6  -2   58.26   13.69
  -2  -6  -2   88.54   17.14
   2   6   3   50.66   15.41
  -2  -6  -3    0.04    5.78
   2   6   4   39.37   12.27
  -2  -6  -4   59.57   13.94
   2   6   5   16.23    8.40
  -2  -6  -5   10.49    7.32
   2   6   6   17.25    9.36
  -2  -6  -6   24.91    9.02
   2   6   7    6.67    6.39
  -2  -6  -7   14.17    8.48
   2   6   8    0.55    5.30
  -2  -6  -8    4.84    6.36
   3  -9  -3    1.07    8.02
   3  -9  -2    5.88    6.89
   3  -9  -1    1.72    5.16
   3  -9   0   11.99    7.27
  -3   9  -3   49.19   14.91
  -3   9  -4    1.69    8.16
  -3   9  -5    6.97    6.82
  -3   9  -6   13.41    9.38
  -3   9  -7   -4.43    8.94
   3  -8  -8   -5.92    7.42
   3  -8  -7  -12.58    9.10
   3  -8  -7    1.20    7.28
   3  -8  -6    3.65    7.04
   3  -8  -6   16.88   10.78
   3  -8  -5   11.31    9.63
   3  -8  -5   12.93    7.09
   3  -8  -4    8.76    5.59
   3  -8  -4   10.57   10.59
   3  -8  -3   39.81   13.09
   3  -8  -3   18.24    9.96
   3  -8  -2   11.19    7.39
   3  -8  -2   -0.97    6.42
   3  -8  -1   -2.59    5.91
   3  -8  -1    2.80    5.26
   3  -8   0    2.75    6.07
   3  -8   0   -2.06    8.31
   3  -8   1    7.33    6.05
   3  -8   1   -6.60    9.39
  -3   8  -1   12.86    8.46
   3  -8   2   64.55   12.95
   3  -8   2   64.48   15.60
  -3   8  -2   75.40   16.12
   3  -8   3   56.15   12.05
   3  -8   3   92.83   18.98
  -3   8  -3   52.87   14.61
   3  -8   4    1.21    3.69
   3  -8   4   -4.44    8.63
  -3   8  -4   12.49    9.70
   3  -8   5   17.02    8.63
  -3   8  -5   15.29    8.29
  -3   8  -6    6.93    9.68
   3  -8   6   -4.27    8.21
   3  -8   7   -3.82    6.87
  -3   8  -7   27.99   13.30
   3  -8   8   -1.45    6.81
   3  -8   8   10.77    8.40
   3  -8   9   12.03    8.49
  -3   8  -9   10.35    9.41
   3  -8   9    0.01    4.87
   3  -8  10   88.69   17.68
  -3   8 -10   88.09   22.71
   3  -8  10   84.06   18.41
   3  -8  11   -3.65    5.09
   3  -7  -9    7.23    8.89
   3  -7  -9    4.16    6.14
   3  -7  -8   -2.72    8.03
   3  -7  -8    0.74    4.56
   3  -7  -7   16.70   11.40
   3  -7  -7   12.00    7.06
   3  -7  -6    9.09    6.09
   3  -7  -6   11.45    8.05
   3  -7  -5  188.96   26.18
   3  -7  -4   15.65    6.86
   3  -7  -3  123.58   20.79
   3  -7  -2    5.65    7.75
   3  -7  -1    0.45    6.26
  -3   7   1   15.10    7.42
   3  -7   0    5.36    5.05
  -3   7   0   -5.19    6.53
   3  -7   1   17.67    7.93
  -3   7  -1   -1.80    5.14
   3  -7   2   84.71   14.07
  -3   7  -2  101.16   17.10
   3  -7   3  150.85   18.27
  -3   7  -3  152.85   21.71
   3  -7   4   39.33    9.48
  -3   7  -4   34.97   11.80
   3  -7   5   20.18    7.02
  -3   7  -5   21.13    9.43
   3  -7   6   29.23    7.64
  -3   7  -6   23.51   10.58
   3  -7   7   30.97    7.76
  -3   7  -7   37.39   13.58
   3  -7   7   19.72    8.25
  -3   7  -8   18.63   11.41
   3  -7   8   -1.72    6.24
   3  -7   9   33.32   11.32
  -3   7  -9   25.01   14.31
   3  -7  10   14.27    6.73
   3  -7  10   15.98    8.26
  -3   7 -10   22.66   12.20
   3  -7  11   28.15    9.24
   3  -7  11    5.71    8.95
  -3   7 -11   19.56   11.58
   3  -7  12   -7.86    5.83
  -3   7 -12    2.20    9.07
   3  -7  13   -8.69   10.60
   3  -6 -12    9.60    9.40
   3  -6 -11   18.96   10.77
   3  -6 -10   31.93   11.83
   3  -6 -10   30.90    9.18
   3  -6  -9    2.45    6.51
   3  -6  -8   15.84   10.73
   3  -6  -7    1.66    7.26
   3  -6  -6    2.01    5.88
   3  -6  -5   96.29   18.04
   3  -6  -4   43.25   12.06
   3  -6  -3   70.95   14.92
  -3   6   3   54.27    8.33
   3  -6  -2   19.78   10.65
  -3   6   2   22.68    6.24
   3  -6  -1    5.78    5.61
  -3   6   1    1.74    3.70
   3  -6   0   11.19    6.46
  -3   6   0   10.11    5.36
   3  -6   1    4.35    4.44
  -3   6  -1    6.53    5.90
   3  -6   2  455.59   30.95
  -3   6  -2  494.67   35.32
   3  -6   3  162.97   17.67
  -3   6  -3  163.52   21.01
  -3   6  -4   64.12   14.28
   3  -6   4   64.19   10.67
   3  -6   5    6.44    3.90
   3  -6   5    2.57    4.09
  -3   6  -5   -0.08    6.99
   3  -6   6   87.90   10.65
   3  -6   6   99.75   12.54
  -3   6  -6   89.65   17.60
   3  -6   7    5.37    3.78
  -3   6  -7   -0.67    6.17
   3  -6   7   11.11    6.12
  -3   6  -8   14.00   10.83
   3  -6   8    8.85    5.79
   3  -6   8    6.12    3.76
   3  -6   9   69.30   10.70
  -3   6  -9   61.61   15.95
   3  -6   9   78.54   14.92
   3  -6  10  307.17   29.77
  -3   6 -10  326.98   38.35
   3  -6  10  247.90   21.35
   3  -6  11   25.84    7.96
  -3   6 -11   16.74   10.06
   3  -6  11   10.96    6.25
  -3   6 -12    1.93    7.52
   3  -6  12  -10.41    9.94
   3  -6  12   -1.64    4.02
  -3   6 -13   44.09   18.24
   3  -6  13   26.72   10.72
   3  -6  13   21.17    8.31
  -3   6 -14   26.17   14.67
   3  -6  14   34.68   14.11
   3  -6  15   23.80   13.02
   3  -5 -14   -0.89    9.61
  -3   5  13    2.26    5.14
   3  -5 -13   12.59    8.56
   3  -5 -12   25.94   12.76
   3  -5 -11   59.24   16.73
   3  -5 -10   19.27    9.70
   3  -5  -9   22.02   10.47
   3  -5  -8   33.15   10.87
   3  -5  -7    0.11    7.92
   3  -5  -6  248.01   27.16
   3  -5  -5  430.61   35.31
  -3   5   5  433.44   13.30
   3  -5  -4   29.80   10.54
  -3   5   4   34.78    5.10
   3  -5  -3  402.81   32.16
  -3   5   3  411.12   20.93
   3  -5  -2    3.37    3.93
  -3   5   2    6.39    3.84
   3  -5  -1   93.43   14.56
  -3   5   1  107.20   12.54
   3  -5   0   -0.15    4.63
  -3   5   0   -1.16    2.70
   3  -5   1   -5.36    4.70
  -3   5  -1    3.62    3.11
   3  -5   2  802.26   39.45
  -3   5  -2  852.36   44.61
   3  -5   3    4.47    4.00
  -3   5  -3    2.59    5.14
   3  -5   4   93.93   12.23
  -3   5  -4   97.84   15.96
  -3   5  -5  132.14   19.41
   3  -5   5  110.16   12.83
   3  -5   6   11.30    4.48
   3  -5   6    5.13    2.95
   3  -5   6   16.54    6.93
  -3   5  -6    7.74    7.28
   3  -5   7  148.45   17.23
  -3   5  -7  168.15   24.23
   3  -5   7  187.37   16.50
   3  -5   8   46.99    9.40
   3  -5   8   46.95   11.15
  -3   5  -8   53.61   14.36
  -3   5  -9  290.73   33.96
   3  -5   9  277.80   25.89
   3  -5   9  267.59   21.48
   3  -5  10  102.61   13.85
  -3   5 -10  108.60   21.73
   3  -5  10  108.05   16.88
   3  -5  11    8.40    6.47
  -3   5 -11    2.67    7.34
   3  -5  11    1.55    5.10
   3  -5  12   11.35    5.69
  -3   5 -12    4.82    8.82
   3  -5  12    2.55    6.95
  -3   5 -13   32.01   13.49
   3  -5  13   38.29   11.50
   3  -5  13   35.25    9.85
   3  -5  14    0.58    4.94
  -3   5 -14    4.39   11.99
   3  -5  14    7.71    8.32
  -3   5 -15   13.11   10.11
   3  -5  15    7.21    8.48
   3  -5  15   10.64    7.37
   3  -5  16    6.68    7.02
   3  -5  16    1.08    4.91
   3  -5  17   35.29   11.63
  -3   4  15    7.47    6.39
   3  -4 -15   18.88   11.46
  -3   4  14   -8.00    6.25
   3  -4 -14  -10.32    9.43
  -3   4  13   24.45    8.82
   3  -4 -13   12.66   10.52
   3  -4 -12    4.50    6.93
   3  -4 -11  184.10   25.18
   3  -4 -10   -2.00    5.87
   3  -4  -9    6.89    7.08
   3  -4  -8   18.47    9.97
   3  -4  -7   34.17   10.61
   3  -4  -6   -1.48    5.27
   3  -4  -5  274.26   26.15
   3  -4  -4  343.86   28.43
  -3   4   4  309.59   13.62
   3  -4  -3  177.55   19.61
  -3   4   3  189.22   12.27
   3  -4  -2   25.28    7.87
  -3   4   2   21.45    4.79
  -3   4   1  136.11   12.86
   3  -4  -1  155.91   17.42
   3  -4   0   28.52    7.30
  -3   4   0   21.77    5.93
   3  -4   1  618.38   33.00
  -3   4  -1  660.25   34.41
   3  -4   2  756.07   35.27
  -3   4  -2  747.66   39.14
   3  -4   3  107.38   12.38
  -3   4  -3   95.85   15.04
   3  -4   4  476.21   26.39
  -3   4  -4  513.17   35.53
   3  -4   4  480.58   25.61
   3  -4   5    5.81    4.23
   3  -4   5    3.10    2.82
  -3   4  -5   10.90    8.74
  -3   4  -6  313.16   30.09
   3  -4   6  306.43   21.97
   3  -4   6  287.11   20.10
   3  -4   7   42.94    8.41
  -3   4  -7   30.15    9.21
   3  -4   7   33.46    8.15
   3  -4   8    3.68    3.96
  -3   4  -8   -2.74    8.89
   3  -4   8    4.00    4.58
   3  -4   8    3.20    1.74
  -3   4  -9  492.28   43.14
   3  -4   9  505.76   33.66
   3  -4   9  457.27   28.81
  -3   4 -10   39.39   13.96
   3  -4  10   29.84    8.55
   3  -4  10   40.78    9.88
   3  -4  11   -2.35    3.99
  -3   4 -11   -7.48    8.12
   3  -4  11    3.39    6.55
   3  -4  12   31.33    9.33
  -3   4 -12   25.61   13.01
   3  -4  12   13.71    7.27
  -3   4 -13   14.13   10.85
   3  -4  13   42.94   13.38
   3  -4  13   29.67   10.10
  -3   4 -14   82.19   19.77
   3  -4  14   63.32   14.99
   3  -4  14   78.64   15.34
   3  -4  15   70.36   14.80
  -3   4 -15  112.04   27.03
   3  -4  15   54.55   14.97
  -3   4 -16   70.55   19.69
   3  -4  16   56.28   15.60
   3  -4  16   50.64   13.56
  -3   4 -17    0.44    9.74
   3  -4  17   -5.13    8.56
  -3   3  17    1.18    6.07
   3  -3 -17    3.39    5.95
   3  -3 -16    8.24    7.98
  -3   3  16   -0.99    6.21
   3  -3 -15   19.53    8.93
  -3   3  15   18.57    8.65
  -3   3  14   -0.62    6.35
   3  -3 -14   11.38    9.25
  -3   3  13   67.77   13.65
   3  -3 -13  103.76   19.00
   3  -3 -12   13.92    8.05
  -3   3  12    2.52    4.52
  -3   3  11   48.03    7.30
   3  -3 -11   75.08   15.25
   3  -3 -10   18.23    7.86
   3  -3  -9   19.64    7.10
   3  -3  -8   60.79   13.47
   3  -3  -7    8.35    6.64
   3  -3  -7    1.08    5.04
   3  -3  -6  525.78   35.04
   3  -3  -6  651.27   36.02
   3  -3  -5  198.42   20.32
   3  -3  -5  215.24   11.73
   3  -3  -5  234.75   21.72
   3  -3  -4  846.77   43.25
   3  -3  -4  978.79   32.27
   3  -3  -4  989.18   47.46
   3  -3  -3   95.21   13.58
  -3   3   3  112.95    8.94
   3  -3  -3  121.56   11.27
   3  -3  -3  141.65   17.26
   3  -3  -2  185.18   18.03
  -3   3   2  188.33   13.04
   3  -3  -2  216.79   16.54
   3  -3  -2  225.67   21.73
   3  -3  -1   71.72   10.58
  -3   3   1   60.53    8.12
   3  -3  -1   47.53    8.11
   3  -3  -1   58.21   11.60
   3  -3   0   12.22    6.91
  -3   3   0    3.07    3.50
   3  -3   0    0.93    3.17
   3  -3   0    5.55    6.43
   3  -3   1   -2.54    3.44
  -3   3  -1    3.15    3.68
   3  -3   1   -1.54    3.28
   3  -3   1    2.85    5.36
   3  -3   2 2058.62   62.41
  -3   3  -2 2119.48   69.14
   3  -3   2 2247.42   75.74
   3  -3   2 2142.23   53.52
   3  -3   2 2175.17   76.92
   3  -3   3  577.82   27.47
  -3   3  -3  532.08   32.85
   3  -3   3  519.46   22.66
   3  -3   3  620.01   36.86
   3  -3   4  125.22   12.47
  -3   3  -4  131.04   16.81
   3  -3   4  143.90   12.13
   3  -3   4  146.64   18.15
   3  -3   5   94.87   14.20
  -3   3  -5   84.32   15.15
   3  -3   5   78.20    9.91
  -3   3  -6  403.39   33.05
   3  -3   6  389.12   23.24
   3  -3   6  385.70   24.04
   3  -3   6  436.03   29.84
   3  -3   7   34.16    7.83
   3  -3   7   34.92    9.17
  -3   3  -7   57.64   14.08
   3  -3   7   34.61    8.29
   3  -3   7   36.74    2.88
  -3   3  -8  125.02   19.51
   3  -3   8  140.80   16.25
   3  -3   8  166.60   16.88
   3  -3   8  152.75   15.68
  -3   3  -9  438.79   39.67
   3  -3   9  413.41   30.21
   3  -3   9  467.40   29.51
  -3   3 -10  196.18   27.68
   3  -3  10  168.14   19.56
   3  -3  10  189.31   19.35
  -3   3 -11  151.83   24.47
   3  -3  11  171.15   21.35
   3  -3  11  204.53   20.89
  -3   3 -12   28.71    6.16
  -3   3 -12   53.04   15.69
   3  -3  12   29.21    9.94
   3  -3  12   32.64   10.12
   3  -3  13  164.68   20.87
  -3   3 -13  145.88   25.15
   3  -3  13  134.21   20.65
  -3   3 -14    9.79    8.82
   3  -3  14   17.76   10.14
  -3   3 -15    4.10    8.68
   3  -3  15    4.14    7.76
  -3   3 -16   23.57   12.07
   3  -3  16   10.91    8.06
  -3   3 -17   17.31   11.90
   3  -3  17   -2.48    6.41
  -3   3 -18   -8.81    8.34
  -3   2  18  -12.29    8.58
   3  -2 -18    9.59    7.85
  -3   2  17   22.96   10.54
   3  -2 -17    7.34    6.86
   3  -2 -16    3.24    6.71
  -3   2  16    6.02    6.62
   3  -2 -15    7.51    6.32
  -3   2  15   10.73    8.44
  -3   2  14    3.55    5.60
   3  -2 -14    7.68    6.81
   3  -2 -13    7.93    6.68
  -3   2  13    4.52    4.72
  -3   2  12   10.59    7.41
   3  -2 -12   20.59    9.06
  -3   2  11  330.49   27.56
   3  -2 -11  347.07   30.11
   3  -2 -11  290.62   16.60
   3  -2 -11  364.32   19.71
  -3   2  11  316.56   17.30
   3  -2 -11  370.56   22.25
   3  -2 -10   33.25    5.47
   3  -2 -10   33.16    9.39
   3  -2 -10   40.46    8.06
  -3   2  10   31.04    5.50
  -3   2   9    3.77    2.58
   3  -2  -9    5.21    5.33
   3  -2  -9   11.13    4.99
   3  -2  -8   60.68   11.47
  -3   2   8   43.50    6.79
   3  -2  -8   52.46    9.56
   3  -2  -8   55.26    6.04
  -3   2   7   -0.22    2.18
   3  -2  -7    0.25    3.52
   3  -2  -7    1.81    3.49
   3  -2  -7   -0.21    1.59
   3  -2  -7    7.06    4.32
   3  -2  -6  789.33   40.00
   3  -2  -6  809.62   27.07
   3  -2  -6  832.03   38.47
   3  -2  -6  804.87   34.23
   3  -2  -5   -0.11    3.10
   3  -2  -5   -0.17    1.47
   3  -2  -5   -0.97    3.50
   3  -2  -5   -0.02    1.76
   3  -2  -4  445.05   27.32
   3  -2  -4  466.13   20.27
   3  -2  -4  493.68   28.51
   3  -2  -4  440.77   20.42
   3  -2  -3  304.21   21.39
  -3   2   3  343.80   23.02
   3  -2  -3  341.17   17.86
   3  -2  -3  318.67   22.53
   3  -2  -3  308.48   14.53
   3  -2  -2  283.49   19.98
  -3   2   2  311.25   21.01
  -3   2   2  303.46   16.61
   3  -2  -2  325.04   18.12
  -3   2   2  312.39   21.20
   3  -2  -2  294.88   21.61
   3  -2  -2  282.77   11.48
   3  -2  -1  548.74   27.23
  -3   2   1  574.49   28.05
  -3   2   1  542.52   24.59
   3  -2  -1  561.08   26.41
  -3   2   1  560.32   29.82
   3  -2  -1  564.67   30.56
   3  -2   0   34.33    6.62
  -3   2   0   48.74    7.75
  -3   2   0   44.56    7.29
   3  -2   0   30.75    7.30
   3  -2   0   38.59    6.83
  -3   2   0   47.67    8.64
   3  -2   1 1406.03   46.30
  -3   2  -1 1499.12   47.63
  -3   2  -1 1371.14   48.15
   3  -2   1 1451.05   51.12
  -3   2  -1 1511.79   52.61
   3  -2   1 1427.24   52.65
   3  -2   1 1427.32   33.57
   3  -2   2  789.20   32.47
  -3   2  -2  823.10   33.34
  -3   2  -2  838.79   37.43
  -3   2  -2  857.40   37.41
   3  -2   2  846.91   38.74
   3  -2   2  865.19   38.85
   3  -2   2  827.69   25.87
  -3   2  -3  574.85   27.21
  -3   2  -3  599.10   32.88
   3  -2   3  559.34   32.73
   3  -2   3  617.48   32.52
   3  -2   3  612.55   24.07
  -3   2  -4   96.93   13.97
   3  -2   4   99.56   10.40
   3  -2   4  116.18   13.64
  -3   2  -4  125.44    9.81
  -3   2  -5  125.04   17.14
   3  -2   5  135.15   14.72
   3  -2   5  127.24   13.08
  -3   2  -5  124.36   10.98
   3  -2   5  129.21   12.45
   3  -2   6   71.52    9.70
  -3   2  -6   46.85   11.37
  -3   2  -6   76.42    9.36
   3  -2   6   73.55   10.33
   3  -2   6   62.73    9.62
   3  -2   7    7.11    4.00
   3  -2   7   15.57    6.14
  -3   2  -7   -0.13    5.84
   3  -2   7   15.81    6.46
   3  -2   8   51.77    9.48
  -3   2  -8   33.83    6.32
   3  -2   8   37.57    8.88
  -3   2  -8   28.56    9.76
   3  -2   8   35.55    8.74
  -3   2  -9 1033.56   60.11
  -3   2  -9 1047.71   37.57
   3  -2   9 1087.79   45.17
   3  -2   9 1079.09   46.85
  -3   2  -9 1072.04   44.85
  -3   2 -10   56.34   10.51
   3  -2  10   84.28   11.20
   3  -2  10   65.61    7.90
   3  -2  10   71.99   12.09
  -3   2 -10   81.60   16.98
  -3   2 -10   83.42    9.31
  -3   2 -11    8.27    5.36
  -3   2 -11    9.42    3.52
   3  -2  11   10.14    4.46
  -3   2 -11    9.48    8.47
   3  -2  11    6.54    5.97
  -3   2 -12   58.12    7.22
  -3   2 -12   47.13   14.38
  -3   2 -12   66.03   12.55
   3  -2  12   59.71   12.89
  -3   2 -13  114.36   16.67
  -3   2 -13  105.85   21.14
   3  -2  13  101.70   17.37
  -3   2 -14   -3.92    5.61
  -3   2 -14   -8.79    9.23
   3  -2  14   13.00    8.70
  -3   2 -15    4.87    6.52
  -3   2 -15   17.30   10.18
   3  -2  15   -6.96    8.04
  -3   2 -16   61.08   13.50
  -3   2 -16   74.04   17.76
   3  -2  16   70.76   15.56
  -3   2 -17   71.16   15.02
  -3   2 -17   58.77   16.85
   3  -2  17   35.00   11.91
  -3   2 -18   -5.07    8.13
   3  -1 -18   -7.16    6.95
   3  -1 -18   -1.97    5.08
  -3   1  17    0.47    6.53
   3  -1 -17   17.83    8.63
   3  -1 -17    7.19    5.68
   3  -1 -17   -1.12    5.28
  -3   1  16   -5.79    5.56
   3  -1 -16    1.40    5.26
   3  -1 -16  -13.44    8.02
  -3   1  15   25.97   10.48
   3  -1 -15   38.94   10.80
  -3   1  14    3.61    5.97
   3  -1 -14    0.90    6.19
  -3   1  13   49.65   11.70
   3  -1 -13   61.11   12.85
   3  -1 -13   67.06   11.98
   3  -1 -12   98.72   15.52
   3  -1 -12   98.21   11.00
  -3   1  12   81.91   14.34
  -3   1  11  106.03   15.91
   3  -1 -11   98.53    9.50
   3  -1 -11  123.82   16.84
  -3   1  11  121.42   10.22
   3  -1 -11  118.16   12.53
  -3   1  10   56.04   11.41
   3  -1 -10   70.20   12.20
   3  -1 -10   61.05    7.58
   3  -1 -10   67.19    9.38
  -3   1  10   54.32    7.00
   3  -1  -9   15.17    3.96
  -3   1   9    9.41    4.18
   3  -1  -9   24.18    7.36
   3  -1  -9   17.60    5.24
  -3   1   9   12.15    3.73
   3  -1  -8    6.50    2.94
   3  -1  -8    5.79    3.42
   3  -1  -8    5.17    4.74
  -3   1   8   13.88    4.04
   3  -1  -7   51.19    8.37
   3  -1  -7   60.34    8.87
   3  -1  -7   53.28    7.20
   3  -1  -7   66.46   10.61
  -3   1   7   52.40    7.15
  -3   1   6  123.16   13.40
   3  -1  -6  108.92   12.98
   3  -1  -6  117.41   10.71
   3  -1  -6  113.91   11.67
  -3   1   6  102.00   10.33
   3  -1  -6  107.88   10.80
  -3   1   5   12.79    4.29
   3  -1  -5   14.02    5.20
   3  -1  -5   17.94    4.32
  -3   1   5   15.30    5.15
  -3   1   5    9.32    2.64
   3  -1  -5   17.40    4.13
   3  -1  -5   16.33    5.11
   3  -1  -4 1748.79   55.44
  -3   1   4 1877.39   57.56
   3  -1  -4 2017.87   54.82
   3  -1  -4 1834.64   52.76
   3  -1  -4 1887.88   55.72
  -3   1   4 1757.27   52.58
  -3   1   4 1854.66   45.94
   3  -1  -3   21.66    5.31
  -3   1   3   11.77    4.25
   3  -1  -3   22.69    4.96
   3  -1  -3   17.07    4.72
  -3   1   3   14.02    4.38
  -3   1   3   14.39    2.50
   3  -1  -3   13.59    4.95
   3  -1  -2  494.00   23.60
  -3   1   2  520.94   24.63
   3  -1  -2  509.92   24.54
   3  -1  -2  495.15   24.67
  -3   1   2  476.50   13.07
  -3   1   2  442.76   23.19
  -3   1   1   13.00    5.22
   3  -1  -1    6.52    2.93
  -3   1   1    4.64    2.69
   3  -1  -1   15.52    4.73
  -3   1   0   -0.11    2.90
   3  -1   0    3.60    1.91
  -3   1   0   11.38    3.54
  -3   1   0    2.39    3.28
   3  -1   0    8.44    3.78
  -3   1  -1 1571.28   46.99
  -3   1  -1 1516.36   50.38
   3  -1   1 1510.27   51.49
  -3   1  -1 1556.23   34.23
  -3   1  -1 1445.25   46.82
   3  -1   1 1472.06   40.56
  -3   1  -2  387.98   24.27
   3  -1   2  432.20   25.53
   3  -1   2  430.06   22.83
  -3   1  -2  407.28   21.50
  -3   1  -2  424.12   16.09
   3  -1   2  388.65   15.66
   3  -1   2  416.14   19.78
  -3   1  -2  434.86   21.90
  -3   1  -3  156.78   15.42
   3  -1   3  131.14   11.53
   3  -1   3  134.85   12.83
  -3   1  -3  142.85   12.40
  -3   1  -3  131.15    9.74
   3  -1   3  175.83   12.47
  -3   1  -4  917.70   42.90
   3  -1   4  959.93   34.57
   3  -1   4 1031.82   38.06
  -3   1  -4  893.39   34.56
  -3   1  -4 1010.17   33.69
  -3   1  -5   -0.51    2.17
   3  -1   5    0.85    2.70
   3  -1   5    6.79    3.38
  -3   1  -5   -4.34    4.53
   3  -1   5    1.31    3.34
  -3   1  -5    6.25    3.62
   3  -1   6  697.52   28.19
  -3   1  -6  703.74   40.41
   3  -1   6  738.83   32.36
  -3   1  -6  717.47   29.02
  -3   1  -6  694.25   31.60
   3  -1   6  687.65   32.07
  -3   1  -6  686.82   30.79
   3  -1   7  322.65   17.96
  -3   1  -7  304.14   27.58
   3  -1   7  304.24   20.48
  -3   1  -7  303.26   17.84
   3  -1   7  286.86   20.86
  -3   1  -7  284.43   20.08
   3  -1   8  704.50   28.11
  -3   1  -8  684.35   43.92
   3  -1   8  735.94   33.60
  -3   1  -8  731.63   28.87
   3  -1   8  701.47   35.34
  -3   1  -8  714.15   34.42
   3  -1   9  293.67   17.09
  -3   1  -9  289.09   29.32
   3  -1   9  324.28   21.68
  -3   1  -9  310.22   17.60
   3  -1   9  293.49   23.03
  -3   1  -9  303.12   22.79
  -3   1 -10   17.18    5.97
   3  -1  10   21.50    7.11
  -3   1 -10   -3.63    8.23
   3  -1  10   16.61    5.35
  -3   1 -10    9.13    3.13
   3  -1  10   16.78    4.11
   3  -1  11    9.39    3.48
   3  -1  11   11.24    6.37
  -3   1 -11   18.00    6.72
  -3   1 -11   18.85    7.71
  -3   1 -11   18.44    4.41
  -3   1 -12   47.73   10.17
  -3   1 -12   40.26   13.09
  -3   1 -12   44.25    6.10
   3  -1  12   72.94   13.73
  -3   1 -13   47.33   11.04
  -3   1 -13   37.23   12.14
   3  -1  13   22.41    9.15
  -3   1 -14   -4.46    5.84
   3  -1  14    1.58    5.66
  -3   1 -14    2.46    6.21
  -3   1 -15   -4.18    8.67
   3  -1  15    3.31    5.91
  -3   1 -16  102.50   18.02
  -3   1 -16  116.34   22.19
   3  -1  16   85.98   17.68
  -3   1 -17   35.71   13.95
  -3   1 -18   17.15   10.96
   3   0 -18   -7.13    7.18
   3   0 -18   -4.12    4.60
   3   0 -17    8.77    9.29
   3   0 -17    5.46    5.67
   3   0 -16    8.96    6.62
   3   0 -16   21.61    8.02
   3   0 -15    0.29    6.16
   3   0 -15    2.03    5.39
   3   0 -15   -5.97    4.67
  -3   0  14   -0.22    4.65
   3   0 -14    2.64    3.79
   3   0 -14    2.65    4.79
   3   0 -14    6.69    4.62
  -3   0  13    8.33    8.07
   3   0 -13   -0.40    4.02
   3   0 -13    7.83    5.32
   3   0 -12  137.92   16.97
   3   0 -12  136.16   11.81
   3   0 -12  152.20   13.59
  -3   0  12  142.89   11.87
  -3   0  12  174.38   19.96
  -3   0  12  125.16   18.57
   3   0 -12  123.97   17.61
  -3   0  11   74.53   13.71
   3   0 -11   65.74    8.40
   3   0 -11   65.92    8.24
  -3   0  11   57.29   11.45
  -3   0  11   59.56    7.94
   3   0 -11   57.98   10.70
   3   0 -11   41.69   10.39
   3   0 -11   68.30    9.36
  -3   0  10    3.36    5.59
   3   0 -10    0.65    4.18
  -3   0  10   -0.94    3.76
  -3   0  10    1.62    2.37
   3   0 -10    1.05    2.34
   3   0 -10   -0.28    3.82
   3   0 -10    2.32    3.21
  -3   0   9   20.69    7.42
   3   0  -9   16.14    5.37
  -3   0   9    7.08    3.99
  -3   0   9   11.26    3.81
   3   0  -9   10.94    6.26
   3   0  -9   15.28    4.43
  -3   0   8  127.52   15.44
   3   0  -8  137.45   13.79
   3   0  -8  148.68   12.47
  -3   0   8  118.06   11.33
  -3   0   8  148.13   14.60
   3   0  -8  111.79   14.62
  -3   0   7    4.73    4.17
   3   0  -7    7.21    3.11
   3   0  -7   -0.85    3.92
   3   0  -7    6.81    3.49
  -3   0   7    1.81    2.61
  -3   0   7    6.33    2.91
  -3   0   7   10.03    4.11
   3   0  -7    6.91    3.67
   3   0  -6 1038.03   37.43
  -3   0   6 1075.59   38.96
   3   0  -6 1084.12   37.97
  -3   0   6 1057.47   37.77
  -3   0   6 1128.59   38.88
   3   0  -6 1167.56   39.75
   3   0  -6 1072.95   45.34
   3   0  -5  365.83   19.42
  -3   0   5  386.02   20.94
   3   0  -5  376.36   20.58
  -3   0   5  348.58   20.13
   3   0  -5  394.97   21.19
  -3   0   5  373.24   18.79
   3   0  -5  349.44   23.63
   3   0  -4  548.84   23.36
  -3   0   4  567.70   25.22
   3   0  -4  534.09   28.05
   3   0  -4  586.97   26.00
  -3   0   4  515.04   24.91
   3   0  -4  561.34   26.07
  -3   0   4  577.75   21.86
   3   0  -3    2.56    2.74
   3   0  -3    1.49    1.93
   3   0  -3    2.21    2.51
  -3   0   3    3.01    2.48
   3   0  -3   -1.89    3.61
  -3   0   3    1.21    1.64
  -3   0   3    1.36    2.21
  -3   0   2   80.45    8.50
   3   0  -2   78.46    9.31
   3   0  -2   91.62    9.56
  -3   0   2   84.13    9.79
   3   0  -2   93.75   10.09
   3   0  -1    5.22    2.53
   3   0  -1    3.72    2.77
  -3   0   1    5.07    2.40
   3   0  -1   12.49    5.03
  -3   0   1    1.19    2.94
   3   0  -1    5.79    2.97
  -3   0   0  101.98    9.76
   3   0   0   89.62    9.74
   3   0   0   94.28   11.40
  -3   0   0   86.62    9.66
   3   0   0   89.50    9.90
   3   0   0   89.06    8.87
   3   0   0   92.79    7.69
  -3   0  -1  372.43   19.85
   3   0   1  396.58   20.97
  -3   0  -1  401.01   21.21
   3   0   1  389.50   21.31
  -3   0  -1  369.35   18.39
   3   0   1  367.85   17.20
   3   0   2  132.80   11.90
  -3   0  -2  138.24   12.27
   3   0   2  143.49   12.69
   3   0   2  126.54   10.24
  -3   0  -2  144.07   10.48
   3   0   3 1868.67   53.43
  -3   0  -3 1779.75   60.93
  -3   0  -3 1752.99   52.93
   3   0   3 1884.10   55.05
   3   0   3 1813.65   50.85
  -3   0  -3 1836.18   46.94
  -3   0  -4  105.15    8.17
   3   0   4  118.46   11.17
  -3   0  -4  124.84   14.91
  -3   0  -4  115.75   11.22
   3   0   4  104.39   10.84
  -3   0  -4  105.72   10.57
   3   0   5  473.52   23.30
  -3   0  -5  478.62   30.60
  -3   0  -5  473.21   23.26
  -3   0  -5  470.31   17.85
   3   0   5  437.77   24.03
  -3   0  -5  487.38   24.15
  -3   0  -6   -1.12    2.96
  -3   0  -6   -8.97    4.76
   3   0   6    1.17    3.90
  -3   0  -6    0.67    0.97
  -3   0  -6   -1.11    2.40
  -3   0  -7    2.57    3.04
  -3   0  -7   -0.35    5.00
  -3   0  -7    2.56    4.04
   3   0   7    2.38    2.98
  -3   0  -8  306.49   26.98
  -3   0  -8  323.24   18.83
   3   0   8  263.07   21.42
  -3   0  -8  297.00   22.06
  -3   0  -9  345.70   18.02
   3   0   9  313.54   18.46
  -3   0  -9  335.61   29.36
   3   0   9  358.15   21.52
  -3   0  -9  330.05   19.18
   3   0   9  314.29   24.71
  -3   0  -9  317.49   23.89
  -3   0 -10   14.45    6.19
  -3   0 -10   14.09    8.17
  -3   0 -10   21.41    4.90
   3   0  10   29.84    9.30
   3   0  10   22.77    5.79
   3   0  11   93.00   11.02
  -3   0 -11   73.36   12.89
  -3   0 -11   56.52   12.25
  -3   0 -11   91.05    9.35
   3   0  11   68.66   13.15
  -3   0 -12    1.81    6.13
  -3   0 -12    1.03    5.23
   3   0  12    5.95    6.85
  -3   0 -13  204.08   25.30
  -3   0 -13  210.52   23.03
   3   0  13  203.57   24.02
  -3   0 -14   49.05   12.79
  -3   0 -14   54.62   14.13
   3   0  14   34.59   11.23
  -3   0 -15   77.51   15.26
  -3   0 -15   53.61   14.35
   3   0  15   45.72   13.38
  -3   0 -16   30.42   12.16
  -3   0 -16   25.18   10.72
   3   0  16   32.13   11.73
   3   1 -18   -2.39    5.35
   3   1 -17    7.61    7.40
   3   1 -16    2.02    5.71
  -3  -1  16    9.85    7.29
  -3  -1  15    1.47    6.63
   3   1 -15   13.49    6.27
   3   1 -15    2.17    3.74
   3   1 -14   23.23    9.62
  -3  -1  14   26.54    9.89
   3   1 -14   14.06    6.16
  -3  -1  13   -1.09    5.28
   3   1 -13    5.25    3.46
   3   1 -13    5.49    5.66
   3   1 -13    0.20    2.50
  -3  -1  13    0.58    4.83
  -3  -1  12   79.79   15.46
   3   1 -12   78.29   14.24
   3   1 -12   61.51    9.94
   3   1 -12   66.89    9.48
  -3  -1  12   87.47   14.64
   3   1 -12   69.49    9.85
  -3  -1  11   42.39   10.85
   3   1 -11   31.68    6.79
   3   1 -11   40.78   11.08
   3   1 -11   29.74    6.65
  -3  -1  11   43.54   10.00
   3   1 -11   27.06    5.96
  -3  -1  10  166.30   20.08
   3   1 -10  110.02   11.18
   3   1 -10  133.47   13.35
  -3  -1  10  134.78   13.16
  -3  -1  10  124.06   15.43
   3   1 -10  117.91   16.21
  -3  -1   9   90.64   14.73
   3   1  -9   94.14    9.20
   3   1  -9  109.28   12.06
  -3  -1   9  103.88   11.78
  -3  -1   9  120.58   14.42
   3   1  -9   98.10   14.06
  -3  -1   8    3.71    4.73
   3   1  -8   12.74    3.29
  -3  -1   8   17.51    5.15
   3   1  -8   12.72    4.74
  -3  -1   8   10.15    4.03
  -3  -1   8   10.31    3.84
   3   1  -8   16.13    6.97
  -3  -1   7  125.98   15.22
   3   1  -7  110.64    8.95
  -3  -1   7  113.29    9.90
  -3  -1   7  143.96   13.28
  -3  -1   7  121.12   12.78
  -3  -1   7  122.34   12.54
   3   1  -7  124.14   14.48
  -3  -1   6   81.85   12.43
   3   1  -6  100.72    8.10
  -3  -1   6   96.21    9.08
  -3  -1   6  107.31   11.51
  -3  -1   6   96.70   11.33
  -3  -1   6  118.27   11.96
   3   1  -6   97.24   12.83
  -3  -1   5  363.69   24.08
  -3  -1   5  405.57   19.21
  -3  -1   5  422.23   23.08
  -3  -1   5  389.74   23.27
  -3  -1   5  411.30   21.42
   3   1  -5  359.16   23.70
  -3  -1   4  503.10   27.04
  -3  -1   4  497.07   21.39
  -3  -1   4  521.69   26.29
  -3  -1   4  513.03   26.69
   3   1  -4  499.87   27.40
  -3  -1   3   25.12    5.70
  -3  -1   3   15.53    3.19
  -3  -1   3   16.94    5.13
  -3  -1   3   23.05    5.94
   3   1  -2    2.09    1.31
  -3  -1   2    2.80    3.47
  -3  -1   2    1.74    1.88
  -3  -1   2   -3.11    3.24
  -3  -1   2   -0.34    2.55
  -3  -1   1  312.53   17.36
  -3  -1   1  297.86   16.73
  -3  -1   1  325.20   20.50
  -3  -1   1  285.75   19.51
   3   1  -1  307.35   13.04
  -3  -1   0   27.58    6.31
  -3  -1   0   35.80    7.46
   3   1   0   26.82    4.09
  -3  -1  -1 2561.86   69.72
  -3  -1  -1 2383.85   68.78
  -3  -1  -1 2464.78   64.74
   3   1   1 2407.21   59.09
   3   1   2   58.40    7.40
  -3  -1  -2   60.40    9.17
  -3  -1  -2   70.47    9.56
  -3  -1  -2   53.20    6.50
  -3  -1  -2   59.20    7.66
   3   1   2   72.07    7.71
  -3  -1  -3  262.61   18.29
  -3  -1  -3  261.54   18.52
  -3  -1  -3  240.39   15.45
   3   1   3  257.03   16.32
   3   1   3  213.11   15.08
  -3  -1  -3  247.35   15.29
  -3  -1  -4  266.33   18.65
  -3  -1  -4  256.79   18.36
   3   1   4  226.62   16.20
  -3  -1  -4  237.13   16.25
  -3  -1  -5  140.00   13.44
  -3  -1  -5  151.33   13.85
   3   1   5  120.68   12.47
  -3  -1  -5  147.14   13.48
  -3  -1  -6   22.44    2.25
  -3  -1  -6   24.98    5.71
  -3  -1  -6   25.95    6.66
   3   1   6   15.86    4.77
  -3  -1  -6   25.13    6.11
  -3  -1  -7    4.85    4.19
  -3  -1  -7    1.90    0.95
  -3  -1  -7   -1.75    3.66
   3   1   7   -3.61    3.62
  -3  -1  -8   54.06    9.92
   3   1   8   67.11   11.57
  -3  -1  -8   46.77   10.71
   3   1   8   38.59    7.52
  -3  -1  -8   58.56    8.57
   3   1   9  166.20   14.31
  -3  -1  -9  153.82   19.07
  -3  -1  -9  172.39   18.05
  -3  -1  -9  160.62   13.94
   3   1   9  161.75   18.33
   3   1  10  153.40   13.45
  -3  -1 -10  141.54   19.24
   3   1  10  139.48   18.17
  -3  -1 -10  120.15   16.19
  -3  -1 -11    5.78    5.46
  -3  -1 -11   -1.41    4.63
   3   1  11    8.88    3.40
   3   1  11    5.40    5.35
  -3  -1 -12  157.93   19.82
   3   1  12  159.86   20.94
  -3  -1 -12  161.46   21.69
  -3  -1 -13    1.83    5.27
  -3  -1 -13   -1.92    4.26
   3   1  13   -9.01    6.21
  -3  -1 -14   -2.30    5.56
  -3  -1 -14   -2.21    4.76
   3   1  14   -3.18    6.77
  -3  -1 -15    2.58    6.31
  -3  -1 -15   14.49    7.77
   3   1  15   21.40   10.02
  -3  -2  17   21.20   10.87
  -3  -2  16   -0.47    6.04
  -3  -2  15   -1.17    5.62
   3   2 -14    8.02    7.53
  -3  -2  14    2.03    6.46
   3   2 -13    9.99    5.26
  -3  -2  13    7.26    5.60
   3   2 -13   30.02   10.95
   3   2 -12  201.57   18.58
  -3  -2  12  196.97   16.35
  -3  -2  12  207.00   22.78
   3   2 -12  177.57   21.23
  -3  -2  11    1.36    3.22
   3   2 -11    3.43    3.74
  -3  -2  11    0.84    4.17
   3   2 -11   -6.19    5.78
   3   2 -11   -0.13    1.82
  -3  -2  10   -0.64    3.10
   3   2 -10    3.05    3.72
  -3  -2  10   -2.54    4.63
   3   2 -10    1.44    2.05
  -3  -2   9   -0.56    4.20
  -3  -2   9    3.19    3.37
   3   2  -9    1.52    3.45
  -3  -2   9   -1.80    3.95
   3   2  -9   -0.25    1.57
  -3  -2   8   11.52    4.91
  -3  -2   8   12.63    5.38
   3   2  -8   24.67    7.16
  -3  -2   8   22.95    7.76
   3   2  -8   18.08    2.62
  -3  -2   7   93.00   14.05
  -3  -2   7  114.16   13.11
   3   2  -7  108.40   13.50
  -3  -2   7   83.01   11.74
  -3  -2   7  102.52   12.62
  -3  -2   6   11.66    6.13
  -3  -2   6    6.44    4.75
  -3  -2   6    7.05    2.00
   3   2  -6    4.76    4.49
  -3  -2   6    6.42    3.78
   3   2  -6    5.96    2.84
  -3  -2   5   89.14   11.90
  -3  -2   5   80.98   11.04
  -3  -2   5   79.78    7.17
   3   2  -5   85.84   11.91
  -3  -2   5   72.32   11.08
  -3  -2   4  399.66   24.41
  -3  -2   4  394.21   17.70
   3   2  -4  397.11   25.67
  -3  -2   4  445.90   26.09
  -3  -2   4  401.41   25.85
  -3  -2   3   61.12    9.78
  -3  -2   3   75.29    9.78
  -3  -2   3   73.97    7.63
   3   2  -3   80.59   11.53
  -3  -2   3   79.97   11.37
  -3  -2   2  179.05   14.14
  -3  -2   2  169.02   12.28
   3   2  -2  187.48   17.49
  -3  -2   2  195.12   16.84
  -3  -2   2  180.03   16.84
   3   2  -1  176.81   16.90
  -3  -2   1  168.75   12.73
  -3  -2   1  187.06   16.92
  -3  -2   1  153.12   15.67
   3   2   0  266.41   20.88
  -3  -2   0  245.33   19.74
  -3  -2   0  255.15   14.39
  -3  -2   0  247.21   19.97
  -3  -2  -1  120.82   13.64
   3   2   1  117.97   13.61
  -3  -2  -1  112.30   13.73
   3   2   1  106.43    9.58
  -3  -2  -1  105.76    8.68
   3   2   2   48.24    6.54
  -3  -2  -2   63.74    7.25
  -3  -2  -2   49.51    8.97
   3   2   2   52.00    9.16
  -3  -2  -2   60.49   10.17
   3   2   3  341.61   23.40
  -3  -2  -3  377.18   24.47
  -3  -2  -3  363.58   24.31
   3   2   3  319.15   19.01
  -3  -2  -3  340.59   18.80
  -3  -2  -4   48.45    7.68
  -3  -2  -4   53.91    9.58
   3   2   4   36.67    7.79
  -3  -2  -4   52.80    9.13
   3   2   4   39.21    7.04
  -3  -2  -5   10.06    4.33
  -3  -2  -5   18.21    5.64
   3   2   5   20.73    6.62
  -3  -2  -5   23.08    6.60
   3   2   5   15.31    5.09
  -3  -2  -6   10.04    4.44
  -3  -2  -6   12.45    5.07
   3   2   6   19.49    6.30
  -3  -2  -6   15.49    5.80
   3   2   6    8.43    4.18
  -3  -2  -7   11.02    5.20
  -3  -2  -7   12.24    4.61
   3   2   7    9.89    4.59
   3   2   7   14.04    5.75
   3   2   8  886.75   39.03
  -3  -2  -8  938.45   41.03
  -3  -2  -8  923.42   43.20
   3   2   8  854.11   42.96
  -3  -2  -9    5.59    4.63
  -3  -2  -9   12.79    5.03
   3   2   9    7.33    4.46
   3   2   9    5.80    4.38
  -3  -2 -10    8.11    6.45
   3   2  10   10.29    5.17
   3   2  10   10.40    6.48
  -3  -2 -11   40.51   10.75
   3   2  11   46.12   11.08
  -3  -2 -12   26.80    9.17
   3   2  12   12.75    8.31
  -3  -2 -13   33.33   11.84
   3   2  13   14.92    8.13
  -3  -2 -14    2.93    5.68
   3   2  14   10.09    7.12
  -3  -3  16   12.79    8.09
  -3  -3  15    3.06    6.22
  -3  -3  14    9.30    7.56
   3   3 -13   22.39    7.82
  -3  -3  13   22.75    9.24
  -3  -3  12   43.15    8.73
   3   3 -12   32.94    9.00
  -3  -3  12   26.53    9.60
  -3  -3  11    4.23    3.89
   3   3 -11    6.63    5.97
  -3  -3  11    9.56    8.78
  -3  -3  10   11.40    5.40
  -3  -3  10    5.08    4.52
   3   3 -10    5.45    4.42
  -3  -3   9    4.10    4.46
   3   3  -9    1.69    4.58
  -3  -3   9    1.59    4.17
  -3  -3   8   21.42    6.36
   3   3  -8   39.05    9.90
  -3  -3   8   42.59   10.17
  -3  -3   7   74.01   11.42
   3   3  -7   76.28   12.37
  -3  -3   6   37.90    8.45
   3   3  -6   63.22   11.89
   3   3  -5  771.20   40.46
  -3  -3   5  812.56   39.79
   3   3  -5  711.79   28.60
   3   3  -4    1.62    4.63
   3   3  -4   -1.59    2.51
  -3  -3   4    9.08    5.90
  -3  -3   3   28.46    4.92
   3   3  -3   18.58    7.24
  -3  -3   3   36.86    9.11
   3   3  -2    1.11    1.77
   3   3  -2   -0.48    4.17
  -3  -3   2    3.16    3.79
   3   3  -1   19.70    3.84
   3   3  -1   24.17    7.97
  -3  -3   1   23.20    7.09
   3   3   0  119.82   15.36
   3   3   0  115.59    9.35
  -3  -3   0  144.32   16.04
   3   3   1  191.05   19.32
  -3  -3  -1  198.27   19.54
   3   3   1  172.97   12.50
  -3  -3  -1  183.01   11.76
  -3  -3  -2   39.62    6.03
  -3  -3  -2   58.68   10.73
   3   3   2   46.57   10.01
   3   3   2   44.32    6.86
   3   3   3  314.20   24.83
  -3  -3  -3  334.97   25.67
   3   3   3  343.68   20.45
  -3  -3  -3  313.83   18.94
  -3  -3  -4   -0.09    2.44
  -3  -3  -4    5.50    3.63
   3   3   4    2.82    3.34
   3   3   4    5.25    4.47
   3   3   5  219.47   20.54
  -3  -3  -5  262.02   22.13
   3   3   5  230.73   18.98
  -3  -3  -5  223.88   18.33
  -3  -3  -6   22.40    5.61
   3   3   6   48.23    9.24
  -3  -3  -6   40.17    9.48
   3   3   6   45.52   10.06
  -3  -3  -7   12.75    5.68
   3   3   7   12.14    5.12
  -3  -3  -7    8.03    4.10
   3   3   7   15.09    5.30
  -3  -3  -8   15.84    6.84
  -3  -3  -8   10.23    6.20
   3   3   8    6.72    4.69
   3   3   8   12.13    6.83
  -3  -3  -9    8.37    5.43
   3   3   9   13.78    5.72
   3   3   9    8.17    5.22
  -3  -3  -9   20.11    7.98
  -3  -3 -10   60.46   10.78
   3   3  10   51.51   10.13
   3   3  10   35.22    9.60
  -3  -3 -10   27.29    8.60
  -3  -3 -11    2.51    4.31
   3   3  11    8.92    6.56
  -3  -3 -12   15.64    7.97
   3   3  12    7.83    6.23
  -3  -3 -13    5.56    7.31
   3   3  13    5.95    8.46
  -3  -4  14   -5.01    7.96
   3   4 -13    8.07    5.40
  -3  -4  13    3.77    6.42
  -3  -4  12   25.61    8.14
   3   4 -12   23.86    9.12
  -3  -4  12   36.98   11.72
  -3  -4  11    9.58    5.78
   3   4 -11    0.38    4.78
  -3  -4  11   -5.13    7.03
  -3  -4  10   11.15    6.51
  -3  -4  10   19.74    9.10
   3   4 -10   15.30    8.11
  -3  -4   9   35.77    9.34
   3   4  -9   28.03   10.03
  -3  -4   9   30.80    9.98
  -3  -4   8   12.06    6.03
   3   4  -8   21.65    9.04
   3   4  -7   50.17   11.55
  -3  -4   7   65.77   12.41
   3   4  -6   37.97   10.01
  -3  -4   6   36.00   10.09
   3   4  -5   63.66   12.61
  -3  -4   5   53.85   11.86
   3   4  -4   49.16   11.07
  -3  -4   4   39.60   10.45
   3   4  -3   18.38    7.76
  -3  -4   3   10.53    6.25
   3   4  -2    4.22    4.65
  -3  -4   2    4.28    6.07
   3   4  -1   -3.02    6.70
  -3  -4   1   14.54    7.80
   3   4   0   29.34    8.57
  -3  -4   0   30.08    9.01
   3   4   1   79.58   13.74
  -3  -4  -1   85.18   14.25
   3   4   1   91.33    8.99
   3   4   2  228.18   23.36
  -3  -4  -2  249.14   23.92
   3   4   2  214.15   15.59
  -3  -4  -2  234.40   15.34
  -3  -4  -3   10.17    4.79
   3   4   3   11.23    5.84
   3   4   3    6.48    2.99
  -3  -4  -3   11.54    6.94
  -3  -4  -4  102.68   15.48
  -3  -4  -4   84.15   10.89
   3   4   4   89.16   14.74
   3   4   4   97.66   12.21
  -3  -4  -5    5.33    3.97
  -3  -4  -5    7.44    5.11
   3   4   5   13.46    7.40
   3   4   5    6.60    4.03
  -3  -4  -6    3.35    4.82
   3   4   6    7.55    5.35
   3   4   6    6.19    4.29
  -3  -4  -6    7.44    4.37
  -3  -4  -7   27.08    9.07
  -3  -4  -7   27.02    7.41
   3   4   7   24.03    8.27
   3   4   7   34.58    9.15
  -3  -4  -8   96.61   15.31
   3   4   8   95.97   14.82
   3   4   8   99.15   15.23
  -3  -4  -8   80.48   13.68
  -3  -4  -9    1.67    4.21
   3   4   9    4.74    5.41
   3   4   9    4.01    4.83
  -3  -4  -9   -1.28    4.27
   3   4  10   24.33    9.54
  -3  -4 -10   18.11    7.85
  -3  -4 -11   12.83    7.18
   3   4  11   -2.40    6.37
  -3  -4 -12   26.71    9.92
   3   4  12   25.23    9.79
   3   4  13    0.35    6.29
   3   5 -13   -2.30    5.62
  -3  -5  12   19.69    8.92
   3   5 -12   27.58   11.56
  -3  -5  12    6.23    5.64
  -3  -5  11   15.41    7.75
  -3  -5  11   23.53   11.47
   3   5 -11   11.48    8.37
  -3  -5  10   -1.16    3.85
   3   5 -10    4.14    6.00
  -3  -5   9   14.77    8.50
   3   5  -9    9.93    7.16
  -3  -5   9   -4.87    7.09
   3   5  -8   52.18   12.98
  -3  -5   8   61.62   13.15
   3   5  -7   13.13    7.85
  -3  -5   7   15.38    7.90
   3   5  -6   10.29    7.54
  -3  -5   6   20.78    8.38
   3   5  -5   77.89   16.11
  -3  -5   5   92.79   15.92
   3   5  -4    1.08    5.66
  -3  -5   4    3.03    4.66
   3   5  -3    6.28    7.21
  -3  -5   3    9.27    6.50
   3   5  -2    9.19    7.25
  -3  -5   2   31.86   10.20
   3   5  -1   16.03    7.80
  -3  -5   1    8.90    6.79
   3   5   0  148.93   20.99
  -3  -5   0  130.71   19.02
   3   5   1   11.76    6.63
  -3  -5  -1    7.99    7.61
   3   5   2   24.91    9.40
  -3  -5  -2   26.93   10.12
   3   5   3   42.68   11.37
  -3  -5  -3   71.54   15.16
   3   5   4    8.63    6.41
  -3  -5  -4    4.17    5.87
  -3  -5  -5    3.18    4.89
   3   5   5    6.28    6.13
  -3  -5  -6    6.47    7.73
   3   5   6   -0.33    5.75
  -3  -5  -7   -3.34    6.09
   3   5   7   16.42    8.66
  -3  -5  -8   30.45   10.52
   3   5   8   30.80   10.41
  -3  -6   9    0.49    4.32
   3   6  -8   21.26   12.42
  -3  -6   8    8.81    6.88
   3   6  -7  -10.02    8.63
  -3  -6   7    1.95    5.93
   3   6  -6    5.55    7.10
  -3  -6   6   18.01    9.91
   3   6  -5   49.09   13.98
  -3  -6   5   52.42   13.61
   3   6  -4    3.21    7.16
  -3  -6   4   13.08    7.86
   3   6  -3    8.03    8.13
  -3  -6   3  -11.67    8.22
   3   6  -2   13.12    8.94
  -3  -6   2    7.97    6.22
   3   6  -1   18.12    9.61
  -3  -6   1   22.14   10.12
   3   6   0   14.13    9.23
  -3  -6   0   -2.12    6.31
   3   6   1    5.95    7.01
  -3  -6  -1   -3.60    6.89
   3   6   2   50.58   13.86
  -3  -6  -2   27.98   10.11
   3   6   3   24.73   11.12
  -3  -6  -3   24.11   10.94
   3   6   4    0.12    5.55
  -3  -6  -4   -1.01    4.83
   3   6   5    3.64    7.06
   4  -9  -3   30.02   12.60
   4  -9  -2    1.14    5.48
   4  -9  -1    0.43    6.26
   4  -9   0   -2.91    7.96
   4  -9   1   26.21   10.08
   4  -9   2    4.10    5.83
  -4   9  -4   -3.12    5.45
  -4   9  -5    4.91    8.33
  -4   9  -6    4.10    8.56
  -4   9  -7   17.79   11.55
   4  -9   7    9.66    8.41
   4  -8  -8   -0.06    5.95
   4  -8  -6   10.69    8.58
   4  -8  -5   22.56   10.71
   4  -8  -4   -1.62    7.82
   4  -8  -3    3.16    5.87
   4  -8  -2   -3.20    6.99
   4  -8  -1    9.19    8.76
   4  -8   0   22.84    9.49
   4  -8   1   87.38   16.31
  -4   8  -1  100.40   17.47
   4  -8   2   32.55   10.59
  -4   8  -2   12.82    8.08
   4  -8   3   29.23    9.91
  -4   8  -3   45.54   13.46
   4  -8   4   25.99    9.25
  -4   8  -4   27.24   11.23
   4  -8   5   -8.07    6.46
  -4   8  -5    8.87    7.48
   4  -8   6    0.12    3.84
  -4   8  -6   -9.44    9.26
  -4   8  -7   11.91   10.71
   4  -8   7   -1.79    6.54
  -4   8  -8   68.51   19.94
   4  -8   8   56.43   14.02
   4  -8   9   11.58    9.72
  -4   8  -9   12.50   10.04
  -4   8 -10    4.83    9.26
   4  -8  10   -3.50    6.35
   4  -8  11    5.97    5.56
   4  -8  11   23.34   11.64
   4  -7  -9   -2.36    8.17
   4  -7  -8    3.81    7.09
   4  -7  -7   33.36   12.70
   4  -7  -6   12.24   10.10
   4  -7  -5  118.54   21.53
   4  -7  -4   37.03   14.11
   4  -7  -3  -13.18    6.52
   4  -7  -2   12.22    8.53
   4  -7  -1    5.18    6.40
  -4   7   1    4.63    4.26
   4  -7   0  143.99   20.82
  -4   7   0  140.19   17.74
   4  -7   1   26.83    9.16
  -4   7  -1   20.91    8.35
   4  -7   2   56.96   12.50
  -4   7  -2   44.14   11.06
   4  -7   3   41.09   10.82
  -4   7  -3   45.67   12.35
   4  -7   4    4.45    4.45
  -4   7  -4    6.10    6.77
   4  -7   5    5.79    4.30
  -4   7  -5    9.48    7.92
   4  -7   6   15.95    6.05
   4  -7   6    9.71    5.58
  -4   7  -6   10.13   10.20
   4  -7   6   10.56    7.00
   4  -7   7   48.67    9.52
  -4   7  -7   64.79   17.01
   4  -7   7   38.76   10.48
  -4   7  -8  192.38   28.66
   4  -7   8  200.42   24.17
   4  -7   8  168.56   17.65
  -4   7  -9  -16.95   10.96
   4  -7   9    7.82    6.38
  -4   7 -10    7.44    9.78
   4  -7  10    9.61    8.85
  -4   7 -11   15.17   11.90
   4  -7  11   18.93    9.97
  -4   7 -12    2.06    7.75
   4  -7  12   -0.61    6.52
   4  -7  13   11.13    9.94
   4  -6 -11   -5.20    8.10
   4  -6 -10  -13.68   10.35
   4  -6  -9    8.21    8.86
   4  -6  -8   12.06   10.49
   4  -6  -7  121.34   21.46
   4  -6  -6  -10.60    8.67
   4  -6  -5  193.72   25.97
   4  -6  -4    0.85    6.72
   4  -6  -3    8.46    7.88
  -4   6   3   13.34    4.78
   4  -6  -2   12.20    8.73
  -4   6   2   11.53    5.09
   4  -6  -1   10.55    7.11
  -4   6   1   13.53    5.62
   4  -6   0  181.62   21.85
  -4   6   0  199.89   19.97
   4  -6   1   60.62   13.25
  -4   6  -1   62.59   12.10
   4  -6   2  252.61   23.95
  -4   6  -2  266.63   25.65
   4  -6   3   56.60   11.62
  -4   6  -3   46.48   11.17
   4  -6   4   42.74    9.78
  -4   6  -4   59.68   13.51
   4  -6   5   44.97    9.66
  -4   6  -5   38.11   11.74
   4  -6   5   35.04    9.06
   4  -6   6   18.89    6.95
  -4   6  -6   28.55   10.36
   4  -6   6   18.10    7.33
   4  -6   6   29.57    7.46
   4  -6   7   71.68   11.21
  -4   6  -7   86.70   18.32
   4  -6   7   68.23   13.02
   4  -6   8    8.27    4.23
  -4   6  -8   32.18   12.19
   4  -6   8   19.37    8.29
   4  -6   9    5.12    4.08
   4  -6   9    3.31    4.59
  -4   6 -10   47.57   14.95
   4  -6  10   29.19    8.83
   4  -6  10   26.75    8.35
  -4   6 -11   -6.85    7.79
   4  -6  11   -1.55    4.10
  -4   6 -12   67.80   19.79
   4  -6  12   52.93   14.58
   4  -6  12   36.68   10.64
  -4   6 -13   -2.59    7.83
   4  -6  13    6.47    4.85
   4  -6  14    9.91    8.07
   4  -6  14   18.39    8.86
   4  -6  15   28.96   13.29
   4  -6  15   26.28    9.86
   4  -6  16   -6.41    7.25
  -4   5  14   25.47   10.93
   4  -5 -13   11.64   11.42
   4  -5 -12   -1.41    6.99
   4  -5 -11   -4.55    7.24
   4  -5 -10    8.32    6.45
   4  -5  -9   12.81    9.61
   4  -5  -8    3.65    7.24
   4  -5  -7   34.55   11.54
   4  -5  -6  116.65   18.71
   4  -5  -5   81.81   15.77
   4  -5  -4    9.90    4.77
  -4   5   4   16.31    4.00
   4  -5  -3    5.49    5.02
  -4   5   3   -1.47    2.36
   4  -5  -2    3.17    5.57
  -4   5   2    9.13    4.10
   4  -5  -1    4.03    5.75
  -4   5   1    2.53    3.71
   4  -5   0  487.43   33.67
  -4   5   0  504.28   30.07
   4  -5   1   -2.05    5.31
  -4   5  -1    2.36    3.83
   4  -5   2  344.98   26.76
  -4   5  -2  301.38   26.02
   4  -5   3    1.08    4.37
  -4   5  -3   -1.87    4.98
   4  -5   4  132.27   15.86
  -4   5  -4  163.31   21.07
   4  -5   4  126.03   14.15
   4  -5   5   26.93    8.02
  -4   5  -5   23.19    9.78
   4  -5   5   25.77    6.70
  -4   5  -6   -1.65    4.39
   4  -5   6   -0.90    3.46
  -4   5  -7  283.21   31.53
   4  -5   7  274.38   23.61
   4  -5   7  286.57   22.43
  -4   5  -8  281.65   33.04
   4  -5   8  257.85   24.18
   4  -5   8  254.00   21.91
  -4   5  -9  147.02   25.43
   4  -5   9  164.05   19.82
   4  -5   9  156.72   18.18
  -4   5 -10   -3.62    6.13
   4  -5  10   11.30    7.32
   4  -5  10    0.22    5.01
  -4   5 -11   97.13   22.16
   4  -5  11   57.35   13.25
   4  -5  11   66.82   12.81
  -4   5 -12   41.65   17.84
   4  -5  12   33.66   12.00
   4  -5  12   33.19   10.28
  -4   5 -13   34.40   15.77
   4  -5  13   18.68    9.00
   4  -5  13   15.73    8.36
  -4   5 -14   33.54   17.24
   4  -5  14   12.04    9.04
   4  -5  14    8.42    5.92
  -4   5 -15   20.47   12.17
   4  -5  15   -4.15    8.04
   4  -5  15    5.79    5.96
   4  -5  16   -1.02    6.34
   4  -5  16    5.80    7.47
  -4   4  16    0.80    6.02
  -4   4  15    6.36    6.96
   4  -4 -15    8.73    7.73
  -4   4  14   13.95    9.09
   4  -4 -14   -6.83    9.35
   4  -4 -13   60.08   15.83
   4  -4 -12   14.70    9.86
   4  -4 -11   25.50   11.31
   4  -4 -10    7.80    6.71
   4  -4  -9    4.29    6.45
   4  -4  -8  217.78   25.57
   4  -4  -7  117.71   18.50
   4  -4  -7  140.18   18.31
   4  -4  -6  201.31   23.48
   4  -4  -6  286.11   26.56
   4  -4  -5  241.31   24.92
   4  -4  -5  268.94   16.73
   4  -4  -5  296.28   27.52
   4  -4  -4   33.38   10.76
   4  -4  -4   31.81    6.50
   4  -4  -4   50.29   11.92
   4  -4  -3   78.80   13.55
  -4   4   3   90.78    9.67
   4  -4  -3  108.56   12.97
   4  -4  -3  125.93   18.75
   4  -4  -2    4.60    3.52
   4  -4  -2    7.05    6.12
  -4   4   2    3.97    2.98
   4  -4  -2    6.40    4.49
   4  -4  -1    8.59    5.46
   4  -4  -1   10.42    7.19
  -4   4   1    9.73    4.34
   4  -4  -1    4.75    3.26
   4  -4   0  599.25   35.23
  -4   4   0  626.32   32.46
   4  -4   0  698.55   44.54
   4  -4   1  216.98   20.44
  -4   4  -1  226.33   20.12
   4  -4   1  236.14   25.92
   4  -4   2  401.99   26.89
  -4   4  -2  401.20   28.69
   4  -4   2  387.78   19.68
   4  -4   2  466.08   36.60
   4  -4   3  134.42   15.25
   4  -4   3  145.39   20.10
  -4   4  -3  144.74   18.00
   4  -4   3  119.65   11.25
   4  -4   4   43.56    8.86
   4  -4   4   39.38    6.97
   4  -4   4   54.32   12.66
  -4   4  -4   44.98   11.17
  -4   4  -5  161.16   21.59
   4  -4   5  156.82   15.05
   4  -4   5  180.28   22.42
  -4   4  -6   88.17   16.53
   4  -4   6  104.57   13.26
   4  -4   6  113.41   17.69
  -4   4  -7  421.90   37.87
   4  -4   7  449.58   29.46
   4  -4   7  456.46   34.55
   4  -4   7  418.38   27.40
   4  -4   8   16.82    6.81
   4  -4   8   18.48    8.20
  -4   4  -8    7.11    6.90
   4  -4   8   27.95    8.63
   4  -4   9   87.11   13.32
   4  -4   9   79.07   13.66
  -4   4  -9   61.97   16.66
   4  -4   9   94.31   14.80
  -4   4 -10   -5.61    9.32
   4  -4  10   -2.90    4.40
   4  -4  10    1.30    4.41
  -4   4 -11   91.51   20.60
   4  -4  11   86.42   15.95
   4  -4  11  112.65   16.08
  -4   4 -12   11.39    9.14
   4  -4  12    5.17    7.81
   4  -4  12    8.85    7.25
  -4   4 -13   -1.17    7.51
   4  -4  13    4.89    8.34
   4  -4  13    8.35    6.62
  -4   4 -14   13.84    9.94
   4  -4  14   13.56    8.97
  -4   4 -15   78.74   20.60
   4  -4  15   75.39   16.63
  -4   4 -16   -2.45    9.62
   4  -4  16   29.15   11.92
   4  -3 -17    6.41    8.87
  -4   3  16    5.43    5.76
   4  -3 -16   12.72    8.38
  -4   3  15   -2.16    7.01
   4  -3 -15   -4.65    8.92
  -4   3  14    9.89    8.29
   4  -3 -14   15.08    8.66
  -4   3  13   83.09   15.96
   4  -3 -13   73.31   16.11
   4  -3 -12    5.91    9.08
   4  -3 -11    9.73    5.90
   4  -3 -11    7.35    6.82
  -4   3  11    1.78    2.90
  -4   3  10   12.75    4.77
   4  -3 -10   17.51    8.63
   4  -3 -10   20.57    7.60
  -4   3   9   -0.99    2.83
   4  -3  -9    4.08    4.78
   4  -3  -9   -4.05    6.91
   4  -3  -8   13.07    6.01
   4  -3  -8    7.56    2.38
   4  -3  -8    9.37    5.40
   4  -3  -7   19.71    8.09
   4  -3  -7   26.31    4.81
   4  -3  -7   31.32    8.55
   4  -3  -7   29.97    6.62
   4  -3  -6  523.36   35.70
   4  -3  -6  517.98   23.57
   4  -3  -6  603.15   37.28
   4  -3  -6  507.00   26.96
   4  -3  -5   74.13   12.45
   4  -3  -5   64.03   11.90
   4  -3  -5   64.51    8.20
   4  -3  -5   81.01    9.37
   4  -3  -4   34.53    9.45
   4  -3  -4   48.27   11.47
   4  -3  -4   44.39    7.16
   4  -3  -4   41.73    5.97
   4  -3  -3   77.45   13.02
   4  -3  -3   78.84   12.41
   4  -3  -3  100.81   11.47
   4  -3  -3   92.24    7.86
   4  -3  -2    9.96    5.42
  -4   3   2    4.99    2.66
   4  -3  -2    3.92    2.63
   4  -3  -2    8.95    4.32
   4  -3  -1  610.40   33.59
  -4   3   1  592.13   29.25
   4  -3  -1  609.23   32.71
   4  -3  -1  610.05   38.29
   4  -3   0  295.95   22.45
  -4   3   0  280.52   20.90
   4  -3   0  289.40   25.95
   4  -3   0  303.27   11.11
   4  -3   1   31.52    8.23
  -4   3  -1   22.18    6.36
   4  -3   1   24.86    3.54
   4  -3   1   21.10    7.48
   4  -3   2  707.16   35.08
  -4   3  -2  753.82   38.99
   4  -3   2  775.17   43.59
   4  -3   2  746.05   25.82
   4  -3   3    4.70    4.28
  -4   3  -3   11.95    6.02
   4  -3   3    1.38    1.87
   4  -3   3    5.62    4.13
  -4   3  -4  260.39   25.39
   4  -3   4  246.64   24.20
   4  -3   4  253.16   17.57
   4  -3   5   68.58   13.14
  -4   3  -5   93.46   16.06
   4  -3   5   82.51   11.09
   4  -3   6   24.47    6.98
   4  -3   6   22.43    8.06
  -4   3  -6   22.76    8.62
   4  -3   6   25.14    7.02
  -4   3  -7  555.56   42.89
   4  -3   7  604.87   34.64
   4  -3   7  530.63   36.53
   4  -3   7  543.14   31.41
   4  -3   8   14.38    6.79
  -4   3  -8   24.75    9.92
   4  -3   8   20.67    8.61
   4  -3   8    8.41    3.99
   4  -3   9   74.03   12.51
   4  -3   9   80.15   13.98
  -4   3  -9   72.69   17.31
   4  -3   9   44.96   10.28
  -4   3 -10   80.12   11.71
   4  -3  10   97.87   14.63
  -4   3 -10   93.62   20.11
   4  -3  10   94.49   14.32
  -4   3 -11   62.03    9.75
   4  -3  11   67.79   12.00
   4  -3  11   30.76    9.49
  -4   3 -11   57.13   17.26
  -4   3 -12   69.14    9.91
  -4   3 -12   43.53   16.26
   4  -3  12   66.03   13.38
  -4   3 -13   95.46   21.75
   4  -3  13  100.70   17.30
  -4   3 -14  173.15   30.15
   4  -3  14  175.64   23.27
  -4   3 -15   28.34   15.17
   4  -3  15   -1.86    5.00
  -4   3 -16    1.84    6.36
   4  -3  16  -10.12    7.56
   4  -2 -17   -0.61    6.81
  -4   2  16   -3.78    6.99
   4  -2 -16  -10.77    8.12
  -4   2  15    4.49    7.54
   4  -2 -15    8.54    7.26
  -4   2  14   19.85    8.92
   4  -2 -14   13.54    8.24
  -4   2  13   39.28   12.31
   4  -2 -13   27.38    9.36
  -4   2  12   -4.73    5.61
   4  -2 -12   -2.47    4.91
   4  -2 -12   -2.21    3.57
  -4   2  11   29.92    9.22
   4  -2 -11   14.07    6.47
   4  -2 -11   18.34    6.39
  -4   2  11   28.16    6.40
   4  -2 -10   31.90    7.86
   4  -2 -10   33.68    9.72
  -4   2  10   23.71    5.82
   4  -2  -9   10.08    7.27
   4  -2  -9    4.95    2.73
   4  -2  -9   -1.83    4.43
  -4   2   9    4.83    3.53
   4  -2  -8  227.27   23.02
   4  -2  -8  250.21   17.06
   4  -2  -8  255.24   22.18
  -4   2   8  233.73   18.25
  -4   2   7   -1.14    3.10
   4  -2  -7    0.32    4.77
   4  -2  -7   -1.37    1.87
   4  -2  -7   -1.64    3.85
   4  -2  -7    2.44    3.23
   4  -2  -6  657.93   37.61
   4  -2  -6  731.20   30.94
   4  -2  -6  701.41   37.25
  -4   2   6  625.13   32.21
   4  -2  -6  651.30   28.36
  -4   2   5   12.71    5.40
   4  -2  -5   13.18    5.36
   4  -2  -5   18.34    5.34
   4  -2  -5   18.91    4.85
   4  -2  -5   16.06    3.85
  -4   2   4   33.62    7.28
   4  -2  -4   35.03    8.14
   4  -2  -4   59.42   10.81
   4  -2  -4   38.78    7.05
   4  -2  -4   42.88    4.77
  -4   2   3    4.09    3.07
   4  -2  -3    3.07    4.09
   4  -2  -3    1.98    3.58
   4  -2  -3    1.42    2.45
  -4   2   2   13.17    4.95
   4  -2  -2   11.32    4.41
   4  -2  -2   31.08    8.29
   4  -2  -2   11.63    4.84
  -4   2   1    7.75    5.41
   4  -2  -1   12.48    5.29
   4  -2  -1   16.42    5.99
  -4   2   1   10.76    5.18
   4  -2   0  567.61   29.47
  -4   2   0  584.04   30.82
   4  -2   0  585.49   32.96
  -4   2   0  549.52   30.95
   4  -2   1 1422.76   50.95
  -4   2  -1 1476.50   54.53
   4  -2   1 1537.22   56.98
  -4   2  -1 1433.38   53.89
  -4   2  -2  184.21   18.14
   4  -2   2  154.01   16.93
  -4   2  -2  150.44   15.91
  -4   2  -3   75.67   11.20
   4  -2   3  113.99   14.26
  -4   2  -3   83.14   13.03
  -4   2  -3  101.67    7.76
   4  -2   3   96.28    7.97
  -4   2  -4  223.99   22.49
   4  -2   4  231.95   20.61
  -4   2  -4  212.55   18.43
  -4   2  -4  250.63   14.34
   4  -2   4  223.78   10.49
  -4   2  -5   36.73    7.72
   4  -2   5   60.69   11.24
  -4   2  -5   58.44   12.56
  -4   2  -5   46.80    6.81
   4  -2   6  207.74   18.59
  -4   2  -6  226.34   24.91
   4  -2   6  234.81   21.44
  -4   2  -6  220.76   18.28
  -4   2  -6  240.96   17.00
  -4   2  -7  285.62   29.66
   4  -2   7  324.31   25.98
  -4   2  -7  303.52   21.30
   4  -2   7  292.86   22.44
   4  -2   8    4.07    4.33
  -4   2  -8    7.04    3.74
  -4   2  -8    3.69    5.53
   4  -2   8    3.16    3.93
  -4   2  -9  382.76   36.99
   4  -2   9  376.16   28.34
  -4   2  -9  357.26   22.81
   4  -2   9  376.82   27.67
   4  -2  10   18.71    6.74
   4  -2  10    8.00    6.41
  -4   2 -10   12.81    7.54
  -4   2 -10   12.42    4.50
  -4   2 -11  249.99   32.30
  -4   2 -11  275.24   19.01
   4  -2  11  241.30   22.33
   4  -2  11  228.78   23.70
  -4   2 -12   29.43   11.79
  -4   2 -12   12.81    5.03
   4  -2  12   20.96    9.05
  -4   2 -13  -17.38   12.35
   4  -2  13   11.86    7.42
  -4   2 -14   52.72   16.18
   4  -2  14   51.17   12.86
  -4   2 -15  -11.86   11.82
   4  -2  15   20.74   10.78
  -4   2 -16   -2.33    9.94
  -4   2 -17  -11.25   11.64
   4  -1 -17   -5.28    6.50
   4  -1 -17    6.87    5.91
  -4   1  16   -0.72    5.81
   4  -1 -16   -1.00    6.98
  -4   1  15    5.06    7.89
   4  -1 -15    2.29    6.17
   4  -1 -15   -6.63    9.47
  -4   1  14   16.62    8.28
   4  -1 -14    1.81    4.72
  -4   1  13   71.49   14.79
   4  -1 -13   77.94   15.04
  -4   1  12   49.97   12.20
   4  -1 -12   50.12   11.86
   4  -1 -12   54.48    9.88
  -4   1  11    5.91    6.81
   4  -1 -11    2.16    4.65
   4  -1 -11   -1.32    2.94
  -4   1  11    5.70    3.26
  -4   1  10    3.60    5.82
   4  -1 -10    9.96    4.83
   4  -1 -10    7.38    5.10
  -4   1  10   -1.47    3.09
   4  -1  -9    9.33    5.10
   4  -1  -9   -0.02    4.27
  -4   1   9   -0.32    3.04
   4  -1  -8  122.62   15.20
   4  -1  -8  129.13   14.95
  -4   1   8  111.94   12.30
   4  -1  -7   91.20   12.69
   4  -1  -7  116.28   14.02
  -4   1   7  107.72   12.42
   4  -1  -6  330.01   23.46
   4  -1  -6  403.18   25.59
  -4   1   6  316.44   21.48
  -4   1   6  376.43   19.38
   4  -1  -5   23.44    6.37
  -4   1   5   27.76    4.79
   4  -1  -5   43.47    8.76
  -4   1   5   29.64    6.98
   4  -1  -4  173.81   15.55
  -4   1   4  163.27   15.03
  -4   1   4  165.70   10.07
   4  -1  -3  277.38   19.59
  -4   1   3  248.72   19.22
  -4   1   3  289.29   11.42
   4  -1  -2   16.19    5.20
  -4   1   2   14.42    5.55
  -4   1   2   11.66    1.67
   4  -1  -2   13.39    4.61
   4  -1  -1  784.73   33.89
  -4   1   1  760.00   35.13
   4  -1  -1  747.37   32.63
   4  -1   0   53.28    7.79
  -4   1   0   44.28    8.37
  -4   1  -1  738.73   34.72
  -4   1  -1  761.51   22.15
   4  -1   1  731.52   28.36
  -4   1  -2   79.42   12.93
  -4   1  -2   79.45    7.18
   4  -1   2   76.30    7.74
  -4   1  -2   91.14   11.58
  -4   1  -3   64.66   11.88
  -4   1  -3   76.75    8.06
  -4   1  -3   72.16   10.34
  -4   1  -4   18.74    9.23
   4  -1   4   20.13    6.59
  -4   1  -4   13.72    3.85
  -4   1  -4   26.92    7.06
   4  -1   5    2.29    3.36
  -4   1  -5    4.28    3.60
  -4   1  -5   -2.81    4.44
  -4   1  -5    0.57    1.93
   4  -1   5   -3.51    2.50
   4  -1   6    1.99    3.63
  -4   1  -6   -0.87    6.18
  -4   1  -6    2.91    2.60
   4  -1   6    1.23    3.66
  -4   1  -7  543.87   39.90
   4  -1   7  592.05   32.83
  -4   1  -7  542.78   28.65
   4  -1   7  565.16   32.18
  -4   1  -8  334.70   32.64
   4  -1   8  340.98   25.01
  -4   1  -8  372.00   22.79
   4  -1   8  338.18   25.75
  -4   1  -9    4.70    5.14
   4  -1   9   13.38    6.37
  -4   1  -9   10.83    9.52
  -4   1  -9    3.54    3.10
   4  -1   9    4.48    4.21
  -4   1 -10  161.33   18.11
  -4   1 -10  126.98   21.43
   4  -1  10  138.36   16.20
  -4   1 -10  164.89   14.62
   4  -1  10  145.47   17.97
  -4   1 -11   61.92   12.37
  -4   1 -11   78.21   17.08
   4  -1  11   77.06   12.24
  -4   1 -11   64.77    9.06
   4  -1  11   49.87   11.55
  -4   1 -12    1.57    4.29
  -4   1 -12    0.76    5.56
  -4   1 -12    4.62    4.13
   4  -1  12    3.23    5.90
  -4   1 -13    6.19    6.05
  -4   1 -13    4.55    7.52
   4  -1  13    1.17    6.35
  -4   1 -14   78.04   15.11
  -4   1 -14   66.96   17.72
   4  -1  14   70.57   15.33
  -4   1 -15   19.31   11.23
   4  -1  15   10.67    8.25
  -4   1 -16   11.45    9.87
  -4   1 -17    1.47    9.36
   4   0 -17    6.86    8.59
  -4   0  16   14.14   10.06
   4   0 -16    9.49    8.97
  -4   0  15   -0.27    4.61
   4   0 -15   -5.57    7.24
   4   0 -15    6.36    4.00
  -4   0  14   47.61   13.87
   4   0 -14   73.56   16.46
  -4   0  13    4.56    7.68
   4   0 -13    2.31    4.86
  -4   0  13   10.48    7.57
  -4   0  12   19.90    8.41
   4   0 -12   34.33    8.36
   4   0 -12   32.83    7.20
  -4   0  12   32.38    8.98
  -4   0  12   24.93    6.53
   4   0 -12   26.58   10.35
   4   0 -12   32.66    7.72
  -4   0  11   -1.97    5.47
   4   0 -11    4.68    3.97
  -4   0  11    6.17    5.11
  -4   0  11    0.00    2.83
   4   0 -11   -4.58    5.79
   4   0 -11    6.49    4.53
  -4   0  10    2.27    6.95
   4   0 -10    4.09    4.37
  -4   0  10    6.02    4.83
  -4   0  10    3.17    2.86
   4   0 -10   -2.55    4.61
  -4   0   9   23.79    8.95
   4   0  -9   19.33    6.35
  -4   0   9   15.62    5.47
  -4   0   9   31.90    7.46
   4   0  -9   27.90    9.83
  -4   0   8   15.53    7.37
   4   0  -8   13.31    4.83
  -4   0   8    8.10    4.32
  -4   0   8    9.40    4.24
  -4   0   8   14.45    5.26
   4   0  -8   14.28    7.56
  -4   0   7   35.15    9.24
  -4   0   7   49.31    8.69
   4   0  -7   36.00    7.00
  -4   0   7   31.04    6.70
   4   0  -7   31.20    9.51
  -4   0   7   47.42    7.86
   4   0  -6  614.82   28.93
  -4   0   6  594.16   30.06
  -4   0   6  620.43   31.32
  -4   0   6  604.53   26.93
   4   0  -6  563.13   34.43
   4   0  -5   35.71    6.98
  -4   0   5   32.09    6.62
  -4   0   5   30.35    5.48
   4   0  -5   17.50    6.48
  -4   0   5   30.53    7.14
   4   0  -4   71.16    9.19
  -4   0   4   79.31    9.97
  -4   0   4   69.60    7.41
   4   0  -4   69.25   10.79
  -4   0   4   78.56   10.84
  -4   0   3   24.52    5.79
   4   0  -3   18.12    5.20
  -4   0   3   29.88    4.65
  -4   0   3   26.44    6.65
   4   0  -2   -0.85    2.69
  -4   0   2   -0.97    3.01
  -4   0   1  392.60   24.36
   4   0  -1  341.28   21.31
   4   0  -1  366.30   18.07
   4   0   0   13.27    3.81
  -4   0   0    3.27    3.57
  -4   0  -1  483.80   27.35
   4   0   1  512.65   23.28
  -4   0  -2  495.70   27.77
  -4   0  -3    4.97    3.47
  -4   0  -4  249.26   15.56
  -4   0  -4  240.74   19.14
   4   0   4  246.38   18.43
  -4   0  -5  182.87   20.30
  -4   0  -5  151.58   15.13
  -4   0  -5  150.16   11.61
   4   0   5  182.55   16.20
  -4   0  -6  591.57   39.28
  -4   0  -6  671.93   32.81
  -4   0  -6  634.43   24.85
   4   0   6  609.30   32.54
   4   0   7   29.86    7.32
  -4   0  -7   50.42    9.77
  -4   0  -7   41.93    5.51
  -4   0  -7   49.03   11.77
  -4   0  -7   39.74    7.83
  -4   0  -8   80.29   12.30
  -4   0  -8  116.87   18.71
  -4   0  -8  109.48   12.72
   4   0   8   74.17   12.52
  -4   0  -9   50.30   10.34
  -4   0  -9   57.33   14.16
  -4   0  -9   48.02    8.69
   4   0   9   68.65   10.99
   4   0   9   56.74   11.06
  -4   0 -10   76.69   13.14
  -4   0 -10   46.20   13.11
  -4   0 -10   59.57    9.38
   4   0  10   68.54   11.30
   4   0  10   56.36   11.48
   4   0  11   19.56    6.73
  -4   0 -11   15.85    6.68
  -4   0 -11   19.32    8.94
  -4   0 -11   20.91    5.55
   4   0  11   13.89    7.23
  -4   0 -12    8.10    7.08
  -4   0 -12   20.02   10.74
   4   0  12    5.74    5.28
  -4   0 -13   -7.17    6.86
  -4   0 -13    7.72    7.88
   4   0  13    8.14    7.96
  -4   0 -14   70.55   15.17
  -4   0 -14   93.18   19.37
   4   0  14   82.30   16.82
  -4   0 -15   74.98   17.50
  -4   0 -16   -6.03    7.54
  -4  -1  16   -1.95    6.51
   4   1 -16    8.28    7.29
   4   1 -15    7.17    7.26
  -4  -1  15    1.51    5.38
   4   1 -14   34.09   11.09
  -4  -1  14   52.51   13.98
  -4  -1  14   43.76   12.05
  -4  -1  13   -0.27    6.20
   4   1 -13   -2.38    4.07
  -4  -1  13    2.03    4.35
   4   1 -13    3.56    5.28
  -4  -1  12    7.55    8.53
   4   1 -12   17.16    7.83
   4   1 -12   10.12    4.73
  -4  -1  12    8.42    6.81
  -4  -1  11   -7.00    7.97
   4   1 -11   -0.03    3.18
  -4  -1  11    4.78    4.28
  -4  -1  11    7.66    6.25
   4   1 -11   -0.38    3.58
  -4  -1  10   25.81    9.60
   4   1 -10   23.08    5.13
   4   1 -10   36.23    8.51
  -4  -1  10   24.59    6.49
   4   1 -10   23.61    8.79
  -4  -1  10   31.20    8.38
  -4  -1   9    7.37    5.90
   4   1  -9    0.44    1.72
   4   1  -9    3.90    4.97
  -4  -1   9    2.18    3.27
  -4  -1   9    1.21    3.24
   4   1  -9   -1.37    4.10
  -4  -1   8  132.93   17.67
  -4  -1   8  122.04   14.59
  -4  -1   8  103.32   12.87
   4   1  -8   98.58   15.16
  -4  -1   7  313.47   25.95
  -4  -1   7  366.24   24.46
  -4  -1   7  328.93   23.99
  -4  -1   7  337.64   22.17
   4   1  -7  273.83   24.51
  -4  -1   6   68.07   12.43
  -4  -1   6   85.03    9.84
  -4  -1   6   83.18   11.83
  -4  -1   6   83.55   12.14
   4   1  -6   81.32   13.44
  -4  -1   6   91.94   10.89
  -4  -1   5    2.56    4.35
  -4  -1   5    8.96    3.76
  -4  -1   5    7.20    4.06
  -4  -1   5   11.07    5.33
   4   1  -5   16.58    6.16
  -4  -1   5   13.54    4.35
   4   1  -4    0.53    1.31
  -4  -1   4    0.09    3.67
  -4  -1   4    2.80    2.84
  -4  -1   4    2.69    3.83
  -4  -1   4    1.71    3.18
   4   1  -3    3.04    1.70
  -4  -1   3    0.68    3.21
  -4  -1   3   -0.01    2.01
  -4  -1   3    2.68    4.71
  -4  -1   3   -2.72    4.15
  -4  -1   2   58.85    8.98
  -4  -1   2   62.25   10.40
  -4  -1   2   64.67   10.68
   4   1  -2   75.27    6.87
  -4  -1   1   59.07    8.64
  -4  -1   1   54.53    9.92
  -4  -1   1   74.23   11.45
   4   1  -1   55.91    6.33
  -4  -1   0   17.72    6.47
  -4  -1   0   24.45    7.93
   4   1   0    9.87    3.10
  -4  -1  -1  829.74   38.98
  -4  -1  -1  855.29   39.83
   4   1   1  834.87   30.99
  -4  -1  -2   58.93   10.29
  -4  -1  -2   51.94   10.04
  -4  -1  -3  230.10   19.77
  -4  -1  -3  199.52   18.48
   4   1   3  174.67   15.41
   4   1   4   20.84    5.35
  -4  -1  -4   27.36    6.90
  -4  -1  -4   28.58    7.45
   4   1   5    1.61    3.03
  -4  -1  -5    3.32    3.39
  -4  -1  -5   -1.37    4.35
  -4  -1  -6  122.42   14.25
  -4  -1  -6  135.07   14.56
   4   1   6  110.68   14.05
  -4  -1  -7   30.54    7.77
  -4  -1  -7   32.10    7.55
   4   1   7   22.83    6.60
  -4  -1  -8  137.80   15.74
  -4  -1  -8  146.31   15.90
   4   1   8  137.40   16.84
  -4  -1  -9  104.47   15.38
   4   1   9  110.39   13.23
  -4  -1  -9   91.26   12.28
   4   1   9   68.89   12.71
  -4  -1 -10    8.64    4.81
   4   1  10    5.22    4.38
  -4  -1 -10   -5.86    4.17
   4   1  10    1.34    4.96
  -4  -1 -11  102.16   16.03
   4   1  11  116.07   17.68
  -4  -1 -12   44.40   11.23
   4   1  12   42.43   12.35
  -4  -1 -13   89.61   16.56
   4   1  13   77.05   15.76
  -4  -1 -14   15.16    9.27
   4   1  14   -6.57    8.18
  -4  -2  16   13.24   10.70
  -4  -2  15    7.39    7.56
  -4  -2  14    7.56    6.51
   4   2 -13   -1.31    3.73
  -4  -2  13   -4.21    5.27
   4   2 -12   16.22    6.17
  -4  -2  12   26.10    9.77
   4   2 -11   26.91    8.46
  -4  -2  11   14.51    5.98
  -4  -2  10    7.03    4.34
   4   2 -10    7.15    5.71
  -4  -2  10   12.76    6.60
  -4  -2   9   36.64    9.74
  -4  -2   9   26.29    7.06
   4   2  -9   43.45    9.84
  -4  -2   9   34.52    8.60
  -4  -2   8    5.43    5.38
  -4  -2   8    2.35    4.40
  -4  -2   8    5.45    5.47
   4   2  -8    4.66    4.92
  -4  -2   8    6.52    4.93
  -4  -2   7  173.77   19.68
  -4  -2   7  192.21   18.93
   4   2  -7  154.89   17.69
  -4  -2   7  155.85   18.21
  -4  -2   7  182.17   17.52
  -4  -2   6  100.06   14.73
  -4  -2   6   94.70   13.29
   4   2  -6   83.67   13.37
  -4  -2   6   94.11   14.12
  -4  -2   5    8.37    6.37
  -4  -2   5    3.76    3.35
   4   2  -5   -8.44    6.22
  -4  -2   5    6.81    5.77
  -4  -2   4   12.49    5.77
  -4  -2   4   13.79    6.81
   4   2  -4   12.89    5.72
  -4  -2   4   20.11    7.59
  -4  -2   3   28.03    6.43
  -4  -2   3   22.74    6.92
  -4  -2   3   29.22    5.87
   4   2  -3   35.10    8.97
  -4  -2   3   37.38    9.97
  -4  -2   2    0.08    2.57
  -4  -2   2    6.16    5.55
   4   2  -2    3.88    5.22
  -4  -2   2   -1.91    5.55
  -4  -2   1  430.73   23.52
   4   2  -1  483.94   31.53
  -4  -2   1  482.19   30.93
  -4  -2   1  483.67   31.46
  -4  -2   0  254.50   16.60
   4   2   0  276.40   23.64
  -4  -2   0  317.75   24.92
  -4  -2   0  284.34   23.71
  -4  -2  -1  163.33   11.95
   4   2   1  171.31   18.62
  -4  -2  -1  155.23   17.81
  -4  -2  -1  183.89   19.31
   4   2   1  163.48   13.67
  -4  -2  -2  106.35   14.44
   4   2   2  115.89   15.40
  -4  -2  -2  104.28   14.99
   4   2   2  104.54   11.52
   4   2   3    6.93    2.70
  -4  -2  -3    6.36    4.73
   4   2   3   11.15    5.56
  -4  -2  -3   15.04    5.95
  -4  -2  -4   -1.06    2.74
  -4  -2  -4    0.90    3.70
   4   2   4   10.85    6.15
  -4  -2  -4   -2.30    4.32
   4   2   4    1.91    4.34
  -4  -2  -5    0.74    3.29
  -4  -2  -5    3.72    5.61
   4   2   5    7.33    5.07
  -4  -2  -5    2.50    4.04
   4   2   5   -0.29    3.69
  -4  -2  -6   18.78    6.70
  -4  -2  -6   13.66    5.90
   4   2   6   32.56    9.25
  -4  -2  -6   31.42    8.16
   4   2   6   24.50    7.07
  -4  -2  -7   25.69    7.60
  -4  -2  -7   21.75    7.78
   4   2   7   22.23    7.58
  -4  -2  -7   39.96    8.97
   4   2   7   27.37    8.37
  -4  -2  -8  153.62   17.53
   4   2   8  144.93   16.86
  -4  -2  -8  153.17   17.65
   4   2   8  154.19   18.48
  -4  -2  -9    1.63    4.38
   4   2   9   -3.70    4.75
   4   2   9   -1.88    5.06
  -4  -2 -10   96.67   15.08
   4   2  10   87.67   12.51
   4   2  10   66.37   13.96
  -4  -2 -11    7.24    5.61
   4   2  11    1.96    5.98
  -4  -2 -12   -4.16    5.31
   4   2  12  -11.88    8.61
  -4  -2 -13   10.67    8.89
   4   2  13   -1.17    5.27
  -4  -3  15   -7.83    6.85
  -4  -3  14   16.98    9.16
   4   3 -13   -0.02    3.54
  -4  -3  13    2.02    5.16
  -4  -3  12   11.52    6.52
   4   3 -12    0.55    3.78
  -4  -3  12    5.25    5.09
  -4  -3  11   -1.43    3.97
  -4  -3  11    5.39    6.48
  -4  -3  10    4.16    3.83
   4   3 -10   -0.32    3.99
  -4  -3  10    3.75    5.29
  -4  -3   9   12.57    5.81
   4   3  -9    3.50    5.30
  -4  -3   9    9.63    6.91
  -4  -3   8   -2.89    5.23
   4   3  -8    4.56    5.49
  -4  -3   8   15.07    6.48
  -4  -3   7   44.46    9.93
   4   3  -7   50.09   11.69
  -4  -3   6   60.74   11.71
   4   3  -6   50.31   11.42
  -4  -3   5   46.42   11.10
   4   3  -5   45.46   11.19
  -4  -3   4   21.39    7.63
   4   3  -4    4.05    4.64
  -4  -3   3   41.87   10.88
   4   3  -3   38.76   10.24
   4   3  -2   63.72    7.63
  -4  -3   2   83.22   14.64
   4   3  -2   76.78   13.50
   4   3  -1   -0.26    1.90
  -4  -3   1   -9.99    6.65
   4   3  -1    3.97    5.94
   4   3   0   76.00    9.04
  -4  -3   0   96.27   14.90
   4   3   0   65.77   12.62
  -4  -3  -1  116.30   16.44
   4   3   1  144.28   18.79
   4   3   1  105.79   11.22
  -4  -3  -2   -2.97    4.07
   4   3   2    6.81    5.81
   4   3   2    3.64    2.90
  -4  -3  -3    2.56    4.35
   4   3   3    7.09    6.20
   4   3   3    0.76    2.76
  -4  -3  -4   -1.37    2.58
  -4  -3  -4    4.05    4.05
   4   3   4   -0.42    5.10
   4   3   4    2.18    3.43
  -4  -3  -5    2.64    3.84
  -4  -3  -5    0.72    4.40
   4   3   5    3.61    4.77
   4   3   5    7.22    5.52
   4   3   6  246.94   23.99
  -4  -3  -6  252.07   24.42
   4   3   6  240.76   21.68
  -4  -3  -6  237.03   20.42
  -4  -3  -7   62.99   11.26
  -4  -3  -7   83.53   14.12
   4   3   7   78.01   13.79
   4   3   7   64.70   11.77
  -4  -3  -8   40.64   10.73
  -4  -3  -8   16.43    7.07
   4   3   8   14.45    6.82
   4   3   8   16.37    5.83
  -4  -3  -9   33.65    9.14
  -4  -3  -9   45.55   10.70
   4   3   9   33.89    9.62
   4   3   9   35.91   10.20
  -4  -3 -10   10.19    6.60
   4   3  10    1.55    5.32
  -4  -3 -11   -0.96    5.25
   4   3  11   11.46    7.04
  -4  -3 -12    5.26    6.05
   4   3  12    5.59    7.41
   4   4 -13    6.65    6.65
  -4  -4  13    0.01    6.88
  -4  -4  12   -0.82    4.17
   4   4 -12    0.30    4.78
  -4  -4  12    7.03    7.20
  -4  -4  11   14.50    7.19
   4   4 -11   -2.10    5.35
  -4  -4  11    9.54    8.44
  -4  -4  10    3.50    6.77
  -4  -4  10   18.11    8.23
   4   4 -10   23.26    9.91
  -4  -4   9   19.81    8.43
   4   4  -9   12.13    7.22
  -4  -4   9    6.36    6.84
  -4  -4   8    4.77    5.47
   4   4  -8   -1.12    5.30
  -4  -4   8   -0.11    6.08
  -4  -4   7  142.01   19.82
   4   4  -7  160.23   21.94
  -4  -4   6    9.23    7.51
   4   4  -6    0.59    4.69
  -4  -4   5   12.08    7.14
   4   4  -5   -3.77    7.07
  -4  -4   4   12.78    6.51
   4   4  -4   28.05   11.29
  -4  -4   3    9.05    7.22
   4   4  -3    5.06    7.02
  -4  -4   2   30.02   10.09
   4   4  -2   26.56    9.16
  -4  -4   1    5.73    4.75
   4   4  -1    3.71    4.58
  -4  -4   0   67.18   14.20
   4   4   0   51.26   12.21
  -4  -4  -1  114.75   18.16
   4   4   1  101.66   16.90
  -4  -4  -2    5.86    6.17
   4   4   2    7.53    7.47
  -4  -4  -3   34.97   11.18
   4   4   3   26.91    9.07
  -4  -4  -4   29.90   10.10
   4   4   4   31.57    9.97
  -4  -4  -5    5.16    6.74
   4   4   5   -3.82    4.86
  -4  -4  -6   -1.66    4.93
   4   4   6   -6.32    5.50
  -4  -4  -7   -1.96    4.20
   4   4   7   10.84    8.32
  -4  -4  -8   54.81   13.29
   4   4   8   36.37   10.61
  -4  -4  -9   -6.25    5.98
   4   4   9   10.32    6.56
  -4  -5  11   -0.77    5.99
  -4  -5  10   -1.09    5.15
  -4  -5  10    8.97    7.14
  -4  -5   9    4.04    5.10
   4   5  -9   19.77    9.93
  -4  -5   9    3.89    5.87
  -4  -5   8   36.56   11.24
   4   5  -8    9.85    8.31
  -4  -5   7   22.05   10.13
   4   5  -7   19.33   10.52
  -4  -5   6    4.23    6.03
   4   5  -6   18.47   10.22
  -4  -5   5   28.94   11.30
   4   5  -5   12.68    7.74
  -4  -5   4    4.43    5.79
   4   5  -4   -3.17    6.08
  -4  -5   3    7.19    7.17
   4   5  -3   16.07    8.78
  -4  -5   2    6.49    8.69
   4   5  -2    1.25    5.22
  -4  -5   1   -3.90    6.38
   4   5  -1   16.96    9.71
  -4  -5   0   91.25   17.50
   4   5   0   66.83   15.53
  -4  -5  -1   -5.42    5.56
   4   5   1   11.72    8.38
  -4  -5  -2   17.32   10.03
   4   5   2   10.45    7.23
  -4  -5  -3    5.17    6.84
   4   5   3   26.03    9.93
  -4  -5  -4    0.58    6.11
   4   5   4    9.30    7.56
  -4  -5  -5   11.57    7.18
   4   5   5    4.28    8.17
  -4  -5  -6   10.99    7.95
   4   5   6    3.72    6.00
   5  -9  -2    2.65    7.13
   5  -9  -1   15.70    8.77
   5  -9   0    5.63    8.38
   5  -9   1   18.46   10.60
   5  -9   2   -4.28    7.01
   5  -9   3    9.04    8.00
   5  -9   4    0.80    5.39
  -5   9  -4    3.45    6.30
  -5   9  -5   -1.95    8.43
   5  -9   5   21.07   10.22
  -5   9  -6   39.16   14.46
   5  -9   6   27.69   11.00
   5  -9   7   13.52   10.09
  -5   9  -7    8.18    8.70
   5  -9   8    1.08    5.61
   5  -8  -5   -1.67    6.69
   5  -8  -4   -2.79    6.33
   5  -8  -3   -7.01    6.65
   5  -8  -2   16.77   10.26
   5  -8  -1    4.36    5.82
   5  -8   0   23.28    9.67
   5  -8   1   29.41   10.31
   5  -8   2    9.34    6.35
  -5   8  -2    7.59    6.73
   5  -8   3   11.86    8.76
  -5   8  -3   12.68    7.76
   5  -8   4    3.99    6.69
  -5   8  -4    1.21    6.45
   5  -8   5    3.30    5.43
  -5   8  -5    9.31    8.61
   5  -8   5   18.33    8.79
   5  -8   6   47.37   12.60
  -5   8  -6   33.89   11.65
   5  -8   6   69.24   14.38
  -5   8  -7   -2.94    8.86
   5  -8   7    6.41    5.27
  -5   8  -8   18.72   12.14
   5  -8   8   19.19    9.53
  -5   8  -9   -7.57   10.96
   5  -8   9   -4.65    7.90
   5  -8  10   20.09   10.57
   5  -8  11   -2.56    7.21
   5  -7  -8   17.86   11.74
   5  -7  -7   28.52   12.17
   5  -7  -6   24.93   13.16
   5  -7  -5    4.05    8.39
   5  -7  -4    8.92    9.24
   5  -7  -3   -2.63    5.06
   5  -7  -2   36.59   12.45
   5  -7  -1   63.67   15.46
   5  -7   0   85.80   17.26
  -5   7   0  114.16   16.00
   5  -7   1   42.83   12.06
  -5   7  -1   35.74    9.54
   5  -7   2   15.03    7.22
  -5   7  -2   13.72    7.71
   5  -7   3    0.02    3.96
  -5   7  -3   -3.60    7.29
   5  -7   4   10.08    7.06
  -5   7  -4    2.69    5.02
   5  -7   4    3.15    4.64
   5  -7   5   11.24    6.19
  -5   7  -5    1.63    7.72
   5  -7   6   57.70   12.44
  -5   7  -6   57.28   14.80
   5  -7   6   59.49   12.07
   5  -7   7   40.86   10.98
   5  -7   7   30.00    8.91
  -5   7  -7   26.73   12.99
   5  -7   8   40.20   10.28
  -5   7  -8   70.12   18.80
   5  -7   8   52.37   12.74
   5  -7   9    6.07    5.71
  -5   7  -9    4.78    7.36
   5  -7   9   13.68    7.68
   5  -7  10   29.06    9.19
  -5   7 -10   16.73   10.65
   5  -7  10   20.45    9.29
  -5   7 -11    4.40    8.68
   5  -7  11   13.13    8.61
   5  -7  11   -0.45    5.29
   5  -7  12   14.32    8.00
   5  -7  12   13.53    7.89
   5  -7  13    9.75   10.78
   5  -6 -11   -2.02   10.22
   5  -6 -10   16.67    9.70
   5  -6  -9   10.38   10.29
   5  -6  -8   37.99   14.05
   5  -6  -7  103.84   20.51
   5  -6  -6    1.83    8.48
   5  -6  -5    0.58    5.28
   5  -6  -4    3.20    8.81
   5  -6  -3    4.71    6.75
   5  -6  -2   77.81   15.83
  -5   6   2  111.59   13.86
   5  -6  -1   14.01    7.08
  -5   6   1    7.95    4.92
   5  -6   0  173.86   22.42
  -5   6   0  186.19   19.41
   5  -6   1   34.80   11.72
  -5   6  -1   35.22    9.58
   5  -6   2    0.68    5.09
  -5   6  -2   -8.40    6.52
   5  -6   3   29.38    9.52
  -5   6  -3   20.80    7.77
   5  -6   3   24.30    6.88
   5  -6   4   12.25    6.54
  -5   6  -4    5.24    6.96
   5  -6   4    5.26    3.53
   5  -6   5  132.16   17.43
  -5   6  -5  126.70   20.74
   5  -6   5  129.92   15.68
  -5   6  -6  213.09   27.51
   5  -6   6  146.47   17.38
   5  -6   7   96.72   14.59
  -5   6  -7  101.13   19.97
   5  -6   7   93.91   14.39
   5  -6   8   17.57    7.46
  -5   6  -8   17.17    9.80
   5  -6   8   33.96    9.94
   5  -6   9   22.29    8.40
  -5   6  -9   24.65   10.07
   5  -6   9   54.09   12.67
   5  -6  10    4.15    4.35
  -5   6 -10   13.03   12.44
   5  -6  10   20.34    9.49
  -5   6 -11    2.23    9.14
   5  -6  11    3.46    5.68
   5  -6  11    6.53    7.10
   5  -6  12    2.87    6.33
   5  -6  12   -4.28    6.06
   5  -6  13   48.71   14.64
   5  -6  13   78.88   15.97
   5  -6  14    9.57    8.62
   5  -6  14    2.60    5.41
   5  -5 -13    6.94   10.44
   5  -5 -12    3.93    6.96
   5  -5 -11   -7.88    7.43
   5  -5 -10    6.64    7.27
   5  -5  -9   28.75   10.84
   5  -5  -8   65.08   16.54
   5  -5  -7  156.37   21.28
   5  -5  -7  103.86   19.47
   5  -5  -6   40.57   11.89
   5  -5  -6   55.49   13.35
   5  -5  -5   14.03    8.31
   5  -5  -5   17.16    9.03
   5  -5  -4    5.42    5.36
   5  -5  -4    7.85    7.42
   5  -5  -3   11.08    7.59
   5  -5  -3   17.79    7.99
  -5   5   3   13.24    5.13
   5  -5  -2  190.96   25.45
   5  -5  -2  153.18   20.30
  -5   5   2  183.88   16.82
   5  -5  -1   -4.05    5.51
  -5   5   1    1.18    3.59
   5  -5  -1   10.51    9.33
   5  -5   0  484.91   35.23
  -5   5   0  458.09   30.62
   5  -5   0  550.04   43.64
   5  -5   1   18.77    6.08
  -5   5  -1   15.22    6.64
   5  -5   1   27.20   11.16
   5  -5   2   42.54    9.83
  -5   5  -2   44.03   10.28
   5  -5   2   21.30    8.77
   5  -5   2   33.57    6.48
   5  -5   3   20.83    6.27
   5  -5   3   21.02    7.08
  -5   5  -3   22.65    8.95
   5  -5   3   10.74    8.02
   5  -5   4   70.37   15.86
   5  -5   4   51.77   11.17
  -5   5  -4   51.92   13.80
   5  -5   4   55.02    8.95
   5  -5   5   77.68   15.90
  -5   5  -5   74.68   16.10
   5  -5   5   81.82   11.46
  -5   5  -6    1.08    8.91
   5  -5   6    6.13    6.67
   5  -5   6    1.73    4.47
   5  -5   7   45.51   10.71
  -5   5  -7   40.59   12.57
   5  -5   7   48.40   13.82
   5  -5   7   35.27    8.22
   5  -5   8   94.15   14.26
  -5   5  -8  103.32   20.71
   5  -5   8  117.87   16.59
   5  -5   8  111.71   18.95
   5  -5   9    1.78    4.59
  -5   5  -9   20.35   10.89
   5  -5   9   19.64    7.02
   5  -5  10   42.96   11.11
  -5   5 -10   51.89   15.75
   5  -5  10   66.13   13.79
  -5   5 -11   31.07   14.47
   5  -5  11   24.17    9.39
   5  -5  11   32.55   10.65
  -5   5 -12   71.16   21.24
   5  -5  12   57.34   14.43
   5  -5  12   32.98   10.77
  -5   5 -13   -1.13   10.07
   5  -5  13   20.42    8.87
   5  -5  14   20.60   10.43
   5  -4 -15  -12.81   10.42
  -5   4  14    5.02    7.82
   5  -4 -14   -2.58    8.12
   5  -4 -13   20.69   10.19
   5  -4 -12    1.24    5.54
  -5   4  11   -1.01    3.75
   5  -4 -11    6.50    6.94
   5  -4 -11   12.66    7.24
  -5   4  10   12.62    6.26
   5  -4 -10   11.27    7.12
   5  -4 -10   -0.48    5.17
  -5   4   9    2.43    4.33
   5  -4  -9   -6.44    6.12
   5  -4  -9    4.05    5.58
   5  -4  -8  105.10   18.92
   5  -4  -8  147.87   20.42
   5  -4  -7   33.46    9.82
   5  -4  -7   21.73    9.06
   5  -4  -6   -1.23    6.84
   5  -4  -6    8.99    7.48
   5  -4  -5    0.91    4.31
   5  -4  -5   13.90    7.29
   5  -4  -4   -0.82    2.24
   5  -4  -4   -1.31    5.17
   5  -4  -4    6.25    3.17
   5  -4  -3   -7.30    7.51
  -5   4   3    1.53    2.55
   5  -4  -3    0.76    5.71
   5  -4  -3    0.42    1.39
   5  -4  -2  195.40   21.69
  -5   4   2  192.54   17.21
   5  -4  -2  220.09   25.82
   5  -4  -1  126.36   17.23
   5  -4  -1  159.52   22.29
  -5   4   1  112.91   13.92
   5  -4  -1  113.79    6.86
   5  -4   0  344.30   28.04
  -5   4   0  340.77   25.80
   5  -4   0  402.23   35.23
   5  -4   0  358.23   14.04
   5  -4   1    6.04    4.74
   5  -4   1   11.38    7.64
  -5   4  -1    4.90    4.20
   5  -4   1    5.80    2.22
   5  -4   2   87.77   13.82
   5  -4   2   39.04   12.13
  -5   4  -2   65.50   12.17
   5  -4   2   68.52    7.74
   5  -4   3   41.75    9.69
   5  -4   3   55.84   13.60
  -5   4  -3   32.39    9.87
   5  -4   3   42.39    7.45
  -5   4  -4   30.84   10.01
   5  -4   4   53.78   12.73
   5  -4   4   30.83    6.65
  -5   4  -5  430.03   36.16
   5  -4   5  386.56   25.01
   5  -4   5  376.19   34.53
  -5   4  -6   39.62   12.45
   5  -4   6   47.99   12.91
   5  -4   6   45.20    9.06
  -5   4  -7  407.06   38.83
   5  -4   7  407.75   29.34
   5  -4   7  469.29   38.12
   5  -4   7  476.31   31.32
   5  -4   8    8.72    6.25
   5  -4   8    5.98    6.13
  -5   4  -8   15.31   10.33
   5  -4   8    1.11    4.14
   5  -4   9  124.06   17.18
  -5   4  -9   88.01   18.90
   5  -4   9  101.45   17.23
   5  -4   9   97.57   16.15
   5  -4  10   15.25    6.95
   5  -4  10   19.70    9.01
  -5   4 -10    6.59    5.34
  -5   4 -10   26.06   13.26
  -5   4 -11   46.10    9.91
  -5   4 -11   58.76   17.85
   5  -4  11   18.53    7.78
   5  -4  11   35.50   10.54
  -5   4 -12   45.87    9.96
  -5   4 -12   47.72   15.42
   5  -4  12   48.66   12.63
  -5   4 -13   10.66   10.66
   5  -4  13   -1.46    4.55
  -5   4 -14   41.47   19.92
   5  -4  14   33.40   12.13
   5  -3 -16   12.10    7.79
  -5   3  15   14.64    7.81
   5  -3 -15   11.79    9.64
  -5   3  14    2.09    6.84
   5  -3 -14   -4.39    6.83
  -5   3  13    8.88    5.76
   5  -3 -13   20.44   11.06
   5  -3 -12   11.70    8.48
   5  -3 -11    2.58    5.38
   5  -3 -11    7.38    5.15
  -5   3  11    4.16    4.09
  -5   3  10   69.67   11.48
   5  -3 -10   67.02   14.84
   5  -3 -10   93.71   15.72
  -5   3   9   -2.83    3.22
   5  -3  -9   10.34    7.33
   5  -3  -9    2.51    4.16
   5  -3  -8  236.58   25.76
   5  -3  -8  207.41   23.60
  -5   3   8  197.04   19.27
  -5   3   7   24.69    7.12
   5  -3  -7   56.95   12.83
   5  -3  -7   23.57    8.60
  -5   3   6   50.91   10.47
   5  -3  -6   54.16   11.27
   5  -3  -6   75.34   10.49
   5  -3  -6   64.82    8.01
   5  -3  -6   46.10   11.03
  -5   3   5   33.30    8.60
   5  -3  -5   24.93    8.40
   5  -3  -5   47.92   11.39
   5  -3  -5   35.31    4.63
  -5   3   4    1.61    5.10
   5  -3  -4    3.89    4.94
   5  -3  -4    4.89    4.69
  -5   3   3   13.01    5.93
   5  -3  -3   20.98    7.53
   5  -3  -3   15.22    7.20
   5  -3  -2  176.66   19.27
   5  -3  -2  176.55   21.48
   5  -3  -1  485.52   31.98
  -5   3   1  499.05   30.26
   5  -3  -1  543.84   37.70
   5  -3   0  291.69   24.08
  -5   3   0  298.17   23.86
   5  -3   0  320.85   28.66
   5  -3   1   25.05    7.60
  -5   3  -1   28.54    8.39
   5  -3   1   21.66    7.08
   5  -3   2   22.81    7.64
  -5   3  -2   17.08    7.08
   5  -3   2   24.68    9.16
  -5   3  -3   21.13    7.98
   5  -3   3   23.06    7.06
  -5   3  -4  168.08   19.58
  -5   3  -4  140.15   19.76
   5  -3   4  137.44   19.56
   5  -3   4  155.81   11.04
  -5   3  -5  263.31   28.03
   5  -3   5  300.12   28.08
  -5   3  -5  284.07   24.95
   5  -3   5  275.13   12.63
  -5   3  -6   50.46   11.32
  -5   3  -6   65.44   15.68
   5  -3   6   62.82   13.28
  -5   3  -7  174.46   24.87
   5  -3   7  193.00   22.90
  -5   3  -7  198.73   20.41
   5  -3   7  166.27   18.71
   5  -3   8   17.81    6.86
  -5   3  -8   11.12    5.33
   5  -3   8   21.76    8.98
  -5   3  -8   15.31    9.66
   5  -3   9  110.37   15.94
  -5   3  -9   97.88   13.78
   5  -3   9   94.82   16.56
  -5   3  -9   89.65   20.37
   5  -3  10   -2.99    4.09
  -5   3 -10   -0.29    3.80
  -5   3 -10   -5.47    9.38
   5  -3  10    7.41    7.00
  -5   3 -11    7.04    5.49
  -5   3 -11    2.69    5.89
   5  -3  11    6.82    6.26
   5  -3  11    3.98    4.96
  -5   3 -12   17.68   12.27
  -5   3 -12   28.52    7.94
   5  -3  12   12.47    7.46
  -5   3 -13   52.72   18.30
   5  -3  13   37.33   11.60
  -5   3 -14   49.45   18.00
   5  -3  14   54.35   14.45
  -5   3 -15    6.31    7.95
  -5   2  15   25.01   10.96
   5  -2 -15   20.41   10.35
  -5   2  14    5.09    8.42
   5  -2 -14   -1.53    6.85
  -5   2  13   11.03    8.44
   5  -2 -13    3.95    5.70
   5  -2 -12    9.07    5.90
  -5   2  12    6.48    6.77
   5  -2 -12    1.20    5.52
   5  -2 -11    8.04    7.76
   5  -2 -11    2.49    3.88
  -5   2  11    3.87    3.93
   5  -2 -10   18.07    8.88
   5  -2 -10   17.99    7.97
  -5   2  10    8.87    4.93
   5  -2  -9   -6.60    7.73
   5  -2  -9   -1.41    4.49
  -5   2   9   -4.87    4.17
   5  -2  -8  233.35   23.93
   5  -2  -8  293.94   26.31
  -5   2   8  228.47   20.59
   5  -2  -7   -4.05    4.86
   5  -2  -7    4.48    4.88
  -5   2   7    2.63    3.61
   5  -2  -6   36.49    9.59
   5  -2  -6   45.84   10.87
  -5   2   6   34.54    8.56
  -5   2   5   15.17    6.45
   5  -2  -5   14.97    5.82
   5  -2  -5   15.81    6.96
  -5   2   4    8.49    4.19
   5  -2  -4   16.18    8.01
   5  -2  -4    6.78    5.09
   5  -2  -3  168.89   18.07
   5  -2  -3  179.84   19.84
  -5   2   3  178.03   19.13
  -5   2   2    8.92    5.33
   5  -2  -2   11.15    5.22
   5  -2  -2   17.41    7.50
   5  -2  -1  163.41   17.24
   5  -2  -1  192.91   20.24
  -5   2   1  173.33   18.53
   5  -2   0  370.45   26.10
   5  -2   0  452.38   31.17
  -5   2   0  373.29   27.68
   5  -2   0  362.86   23.36
  -5   2  -1   47.46    9.93
   5  -2   1   43.05   10.63
  -5   2  -1   44.73   10.29
   5  -2   1   30.26    6.07
  -5   2  -2   60.56   10.74
   5  -2   2   73.59   13.49
  -5   2  -2   87.33   14.45
   5  -2   2   72.07    8.76
  -5   2  -3   79.64   12.47
   5  -2   3   76.15   13.57
  -5   2  -3   64.03   13.24
  -5   2  -3   72.14    6.17
   5  -2   3   61.59    7.17
  -5   2  -4   86.77   13.07
   5  -2   4  117.76   16.04
  -5   2  -4   84.44   15.11
  -5   2  -4   81.81    7.98
  -5   2  -5  277.80   28.31
   5  -2   5  280.50   25.45
  -5   2  -5  275.00   23.15
  -5   2  -5  257.92   16.50
   5  -2   6  127.87   15.70
   5  -2   6  148.94   18.75
  -5   2  -6  169.08   23.31
  -5   2  -6  156.13   17.46
   5  -2   7  114.22   15.58
   5  -2   7  131.69   17.92
  -5   2  -7  105.64   18.73
  -5   2  -7  147.02   16.60
   5  -2   8   84.13   13.44
  -5   2  -8   95.41   19.36
   5  -2   8  111.25   16.64
  -5   2  -8  107.10   14.27
   5  -2   9   35.88    9.61
  -5   2  -9   28.39   11.34
   5  -2   9   21.85    8.47
  -5   2  -9   36.94    8.01
  -5   2 -10   15.59   12.39
   5  -2  10    9.09    5.00
  -5   2 -10    7.21    4.81
   5  -2  10    1.35    5.05
  -5   2 -11  101.89   22.26
   5  -2  11   86.15   14.93
  -5   2 -11   70.25   10.90
   5  -2  11   85.03   15.85
  -5   2 -12  201.54   31.24
  -5   2 -12  190.27   17.70
   5  -2  12  167.16   22.01
  -5   2 -13   21.42   13.45
   5  -2  13    7.73    6.65
  -5   2 -14   11.47   10.54
   5  -2  14    1.39    7.10
  -5   2 -15   13.76    9.88
  -5   1  15    3.70    6.70
   5  -1 -15   22.03   12.78
  -5   1  14    9.74    8.57
   5  -1 -14    6.71    6.50
  -5   1  13   10.24    7.37
   5  -1 -13    2.21    4.61
   5  -1 -13    3.23    5.79
  -5   1  12   13.04    7.52
   5  -1 -12   -2.86    5.77
   5  -1 -12    8.20    6.58
   5  -1 -12   22.68   10.84
  -5   1  11   14.44    7.81
  -5   1  11    8.63    4.43
   5  -1 -11    5.19    6.37
   5  -1 -11   -0.06    3.98
   5  -1 -11    0.96    4.84
  -5   1  10   40.45   11.44
   5  -1 -10   42.80   10.15
   5  -1 -10   49.84   11.00
   5  -1 -10   32.86   11.29
  -5   1  10   32.42    8.14
   5  -1  -9   26.09    7.74
   5  -1  -9   30.12    8.69
   5  -1  -9   17.26    7.47
  -5   1   9   29.80    7.87
   5  -1  -8  180.87   19.04
   5  -1  -8  198.93   20.82
  -5   1   8  183.84   18.24
   5  -1  -8  175.87   21.84
   5  -1  -7    9.30    5.34
   5  -1  -7    2.44    4.90
  -5   1   7   -1.75    4.09
   5  -1  -7   -2.81    3.52
   5  -1  -6    2.33    4.03
  -5   1   6   -0.94    2.07
   5  -1  -6   -1.71    4.54
   5  -1  -6    2.82    4.34
  -5   1   6   -4.30    5.46
   5  -1  -5    3.22    4.14
  -5   1   5    7.07    2.42
   5  -1  -5    4.76    5.99
   5  -1  -5    3.12    4.55
  -5   1   5    2.36    4.06
   5  -1  -4   10.66    4.87
  -5   1   4    5.65    2.11
   5  -1  -4    4.75    5.04
  -5   1   4   -0.99    4.19
   5  -1  -3    4.91    4.35
  -5   1   3   12.91    2.16
   5  -1  -3    7.54    5.51
  -5   1   3    7.54    4.82
   5  -1  -2   19.51    6.24
  -5   1   2   32.70    8.95
  -5   1   1  941.14   44.41
  -5   1   1  992.32   21.80
   5  -1  -1  961.40   40.87
  -5   1   0   16.85    2.46
   5  -1   0   15.12    5.00
  -5   1   0   27.51    8.18
  -5   1  -1   21.18    3.54
   5  -1   1   20.45    5.43
  -5   1  -1   19.45    6.86
  -5   1  -2   20.23    3.99
  -5   1  -2   20.97    6.68
  -5   1  -3   60.52    7.46
   5  -1   3   52.15   10.56
  -5   1  -3   56.78   10.35
  -5   1  -4  109.41   18.20
  -5   1  -4   94.38   10.41
   5  -1   4  112.53   15.60
  -5   1  -4   89.29   13.24
   5  -1   5   36.56    8.65
  -5   1  -5   42.97   13.27
   5  -1   5   45.41   10.06
  -5   1  -5   46.12    9.21
   5  -1   6   53.00   10.02
  -5   1  -6   37.72   12.01
  -5   1  -6   74.85   11.89
   5  -1   6   68.34   12.96
  -5   1  -7  356.81   33.85
   5  -1   7  344.85   27.90
  -5   1  -7  329.09   24.68
   5  -1   7  329.20   26.41
   5  -1   8    9.06    6.49
   5  -1   8   22.48    8.32
  -5   1  -8   23.48   12.94
  -5   1  -8   17.94    5.90
   5  -1   9  152.40   18.84
  -5   1  -9  192.84   27.31
  -5   1  -9  157.43   16.82
   5  -1   9  175.35   20.66
   5  -1  10   25.89    9.12
  -5   1 -10   25.30   11.60
  -5   1 -10   22.86    6.72
   5  -1  10   28.25    9.55
  -5   1 -11    4.23    6.79
  -5   1 -11    5.34    4.37
   5  -1  11   19.28   10.01
  -5   1 -12   21.15   11.19
   5  -1  12   32.75    9.86
  -5   1 -13    9.01   11.12
   5  -1  13   20.84   10.15
  -5   1 -14    7.77    8.62
  -5   1 -15    4.76   11.37
  -5   0  14   16.37    9.05
   5   0 -14   17.10    9.05
  -5   0  13    8.85    8.72
   5   0 -13   -0.86    7.14
  -5   0  12   -4.04    6.58
  -5   0  12    6.37    5.43
  -5   0  12    0.54    3.62
   5   0 -12   -8.30    6.43
   5   0 -12    6.71    5.89
  -5   0  11   -0.23    5.03
  -5   0  11    5.05    4.26
  -5   0  11   -3.45    4.70
   5   0 -11    1.30    5.04
   5   0 -11    8.24    6.23
  -5   0  10    6.26    6.49
   5   0 -10   13.08    6.13
  -5   0  10   -1.17    3.53
  -5   0  10    2.66    3.40
   5   0 -10    0.58    4.82
  -5   0   9   72.42   14.53
   5   0  -9   88.95   12.36
  -5   0   9   78.14   11.12
  -5   0   9   68.59   11.91
   5   0  -9   67.04   14.44
  -5   0   8   76.93   14.93
   5   0  -8   61.61    9.89
  -5   0   8   77.71   10.74
  -5   0   8   56.01   10.67
   5   0  -8   56.55   12.18
  -5   0   7    3.56    3.70
   5   0  -7    0.40    2.82
  -5   0   7   23.04    6.29
  -5   0   7    7.51    5.86
   5   0  -7    9.93    6.18
  -5   0   6   58.84    8.34
   5   0  -6   64.52   11.92
  -5   0   6   60.08   11.05
  -5   0   5   80.53    9.21
   5   0  -5   61.77   11.78
  -5   0   5   74.69   12.53
   5   0  -4    7.34    4.73
  -5   0   4    4.20    2.38
  -5   0   4   -2.83    4.73
  -5   0   3  188.60   19.27
  -5   0   3  195.94   12.39
   5   0  -3  194.58   19.05
   5   0  -2   18.75    6.55
  -5   0   2   21.87    7.19
  -5   0   1  287.79   23.99
  -5   0   0    5.20    4.34
  -5   0  -1   -7.87    5.48
  -5   0  -2    1.79    4.00
  -5   0  -3   -0.92    4.85
   5   0   4   -1.88    3.99
  -5   0  -4    1.46    3.68
   5   0   5   98.77   13.26
  -5   0  -5  119.23   15.24
  -5   0  -6  355.74   26.39
   5   0   6  338.31   25.96
   5   0   7   18.62    8.01
  -5   0  -7   18.22    6.17
  -5   0  -8  106.20   14.53
   5   0   8   84.06   13.76
   5   0   9   15.59    7.34
  -5   0  -9    9.95    6.00
   5   0   9   -0.29    4.40
  -5   0 -10   11.37    8.74
  -5   0 -10    2.31    3.31
   5   0  10    5.76    5.10
   5   0  10   15.02    7.37
  -5   0 -11   -0.04    7.14
  -5   0 -11   13.98    6.37
   5   0  11   12.08    8.75
  -5   0 -12   38.22   13.23
   5   0  12   25.94    9.99
  -5   0 -13   -2.87    5.31
  -5   0 -13    5.05    9.75
   5   0  13   11.55    9.18
  -5   0 -14   42.26   14.29
   5   1 -14   17.49   10.63
   5   1 -13    9.89    7.29
  -5  -1  13    3.35    9.10
  -5  -1  13    0.30    5.28
  -5  -1  12   13.31    9.00
   5   1 -12    8.78    5.98
  -5  -1  12    4.28    4.04
  -5  -1  12   27.04   11.03
   5   1 -12    2.38    6.27
  -5  -1  11   16.44    8.51
   5   1 -11   17.24    7.44
  -5  -1  11    3.52    5.36
  -5  -1  11    8.79    6.18
   5   1 -11    6.19    5.66
  -5  -1  10    7.08    7.67
   5   1 -10   -6.78    5.08
  -5  -1  10    0.67    4.73
  -5  -1  10    7.43    5.13
   5   1 -10   -8.82    6.04
  -5  -1   9   15.99    8.70
   5   1  -9   21.23    8.24
  -5  -1   9   12.24    7.03
  -5  -1   9   23.26    7.16
  -5  -1   8   88.37   14.83
  -5  -1   8   93.02   14.33
  -5  -1   8   78.01   11.80
   5   1  -8   92.80   16.25
  -5  -1   7   16.26    7.01
  -5  -1   7   30.97    8.91
   5   1  -7   30.19    9.44
  -5  -1   7   31.78    7.14
  -5  -1   6    2.82    5.87
  -5  -1   6    7.65    5.37
  -5  -1   6    1.69    2.67
  -5  -1   5   23.33    8.02
  -5  -1   5   20.60    7.51
  -5  -1   5   25.38    5.87
  -5  -1   4   -4.31    3.49
  -5  -1   4    4.49    4.01
  -5  -1   3   30.78    7.36
  -5  -1   3   35.21    9.57
  -5  -1   2   82.74   11.98
  -5  -1   2   56.51   11.86
   5   1  -2   75.92    7.90
  -5  -1   1  223.98   18.70
  -5  -1   1  236.59   22.68
   5   1  -1  207.48   14.18
  -5  -1   0   65.75    9.66
  -5  -1   0   73.99   13.16
  -5  -1  -1   31.94    8.86
   5   1   2   28.61    6.89
  -5  -1  -2   19.60    8.12
   5   1   3   52.27    9.60
  -5  -1  -3   54.56   11.40
  -5  -1  -4  224.16   22.35
   5   1   4  218.70   19.75
   5   1   5    5.23    4.89
  -5  -1  -5   10.40    6.18
   5   1   6   84.30   12.83
  -5  -1  -6  107.54   15.61
  -5  -1  -7   62.84   12.54
   5   1   7   28.08    8.77
  -5  -1  -8   17.20    7.25
   5   1   8   35.28    9.98
   5   1   9    4.08    5.63
  -5  -1  -9   -1.73    3.95
   5   1   9   13.26    6.89
  -5  -1 -10    0.92    5.12
   5   1  10   -0.74    3.34
  -5  -1 -10    7.84    5.85
   5   1  10    4.40    6.99
  -5  -1 -11    7.11    6.09
   5   1  11    1.36    5.00
  -5  -1 -12   26.69   10.63
   5   1  12   15.28    9.12
   5   2 -12   19.39    8.69
  -5  -2  12   11.00    7.99
  -5  -2  11   -2.12    4.74
   5   2 -11    1.63    4.77
  -5  -2  11    1.70    4.78
  -5  -2  10  -11.57    7.51
   5   2 -10    9.32    6.48
  -5  -2  10    6.40    6.08
  -5  -2   9   92.41   17.36
   5   2  -9   90.23   15.06
  -5  -2   9   88.90   15.35
  -5  -2   9   97.04   14.27
  -5  -2   8    4.53    6.06
  -5  -2   8    1.07    4.36
  -5  -2   8    5.46    5.84
   5   2  -8   16.33    7.54
  -5  -2   8   -7.07    5.96
  -5  -2   7    7.67    5.60
  -5  -2   7   17.23    6.75
   5   2  -7   11.17    5.32
  -5  -2   7    7.40    6.67
  -5  -2   7   15.70    6.12
  -5  -2   6   -7.84    5.38
  -5  -2   6   -5.00    4.40
   5   2  -6    0.64    4.96
  -5  -2   6   -1.49    5.28
  -5  -2   6   -0.75    3.02
  -5  -2   5    4.72    4.74
  -5  -2   5    9.83    6.38
   5   2  -5    5.48    6.14
  -5  -2   5    9.10    6.34
  -5  -2   4   31.60    8.11
  -5  -2   4   26.34    9.07
   5   2  -4   32.61    9.63
  -5  -2   4   19.22    8.70
  -5  -2   3   -0.74    3.10
  -5  -2   3    1.50    3.74
   5   2  -3   12.26    7.38
  -5  -2   3   -0.41    5.66
  -5  -2   2   39.55    8.14
  -5  -2   2   27.26    8.95
   5   2  -2   32.82    9.79
  -5  -2   2   24.49    8.37
  -5  -2   1  165.57   15.51
   5   2  -1  180.47   21.13
  -5  -2   1  173.29   20.45
  -5  -2   1  156.66   19.70
  -5  -2   0   32.60    6.86
  -5  -2   0   32.68    9.26
   5   2   0   21.93    8.30
  -5  -2   0   41.62   10.76
   5   2   1   24.39    6.09
  -5  -2  -1   18.55    6.55
   5   2   1   19.42    8.40
  -5  -2  -1   26.51    8.99
   5   2   2   21.89    5.65
  -5  -2  -2   41.92   10.64
   5   2   2   51.78   12.20
  -5  -2  -2   49.33   10.90
   5   2   3    8.53    5.16
  -5  -2  -3   10.27    6.73
   5   2   3    3.74    5.67
  -5  -2  -3    1.35    4.29
  -5  -2  -4   32.73    9.30
   5   2   4   33.95    9.84
  -5  -2  -4   27.34    9.42
   5   2   4   17.68    6.86
  -5  -2  -5   11.36    7.29
   5   2   5   -5.33    6.75
  -5  -2  -5    4.07    4.59
   5   2   5    1.02    3.41
   5   2   6  107.51   16.63
  -5  -2  -6  114.31   16.89
   5   2   6  103.21   14.94
   5   2   7   13.93    6.73
  -5  -2  -7   43.42   10.34
   5   2   7   40.55   10.18
  -5  -2  -8    3.92    5.55
   5   2   8    7.81    7.13
   5   2   8   -0.45    4.37
  -5  -2  -9   22.63    8.16
   5   2   9   17.51    7.19
   5   2   9   11.84    7.43
  -5  -2 -10   54.61   12.54
   5   2  10   36.21   10.90
  -5  -2 -11   34.79   10.56
   5   2  11   26.99    9.81
   5   3 -12    3.14    5.78
  -5  -3  11    4.36    5.42
   5   3 -11    3.96    7.23
  -5  -3  11    7.08    7.03
  -5  -3  10   -3.67    4.79
   5   3 -10    8.10    7.64
  -5  -3  10    7.49    4.93
  -5  -3   9   39.30   11.42
   5   3  -9   36.17   11.05
  -5  -3   9   22.18    8.80
  -5  -3   8    6.35    6.05
   5   3  -8   -4.65    4.97
  -5  -3   8   14.31    6.97
  -5  -3   7   -2.23    5.27
   5   3  -7   14.43    8.98
  -5  -3   7   12.07    6.39
  -5  -3   6    5.97    5.69
   5   3  -6   25.52   10.87
  -5  -3   5    5.57    5.83
   5   3  -5    9.37    6.51
  -5  -3   4    3.15    4.91
   5   3  -4   -0.25    4.71
  -5  -3   3   34.19   11.77
   5   3  -3   16.48    8.40
  -5  -3   2  157.23   21.18
   5   3  -2  137.30   20.37
  -5  -3   2  154.83   20.90
  -5  -3   1   31.24    9.58
   5   3  -1   32.46   10.54
  -5  -3   1   10.77    5.74
  -5  -3   0   13.64    8.37
   5   3   0   11.62    8.43
  -5  -3   0    9.51    5.67
  -5  -3  -1   18.03    7.85
   5   3   1    0.17    5.60
  -5  -3  -2    6.07    6.18
   5   3   2   -2.15    5.20
  -5  -3  -3   -6.83    7.15
   5   3   3    1.26    4.10
  -5  -3  -4    6.32    7.55
   5   3   4   -2.14    5.12
   5   3   4   -1.00    3.21
  -5  -3  -5   -2.95    5.14
   5   3   5   -4.95    6.00
   5   3   5    6.13    5.29
  -5  -3  -6   80.18   15.62
   5   3   6   53.79   12.37
   5   3   6   75.15   13.15
  -5  -3  -7   -0.20    4.69
   5   3   7   -3.15    4.32
   5   3   7   -2.71    5.13
   5   3   8   13.63    6.66
   5   3   8   12.90    7.68
   5   3   9    6.21    5.58
   5   3   9    9.62    7.30
  -5  -4  10   -9.79    7.74
  -5  -4   9    6.16    6.69
   5   4  -9   18.46   10.78
  -5  -4   9   -7.99    6.61
  -5  -4   8  -13.53    7.21
   5   4  -8   -0.38    5.58
  -5  -4   8   -1.44    4.71
  -5  -4   7   22.97    9.07
   5   4  -7   11.32    8.83
  -5  -4   6   -3.63    6.05
   5   4  -6    0.34    5.86
  -5  -4   5    3.28    6.44
   5   4  -5    5.81    5.50
  -5  -4   4   22.31    9.44
   5   4  -4   22.04   11.00
  -5  -4   3    8.52    6.36
   5   4  -3    0.24    4.98
  -5  -4   2   16.80    7.73
   5   4  -2   27.29   10.86
  -5  -4   1   14.46    7.69
   5   4  -1    5.71    6.53
  -5  -4   0    1.22    6.74
   5   4   0    1.23    4.62
  -5  -4  -1    3.08    6.93
   5   4   1   24.06   11.24
  -5  -4  -2   11.31    9.88
   5   4   2   -2.16    4.40
  -5  -4  -3    3.21    6.17
   5   4   3    6.00    6.96
  -5  -4  -4   31.83   12.15
   5   4   4   28.81   10.71
  -5  -4  -5   39.54   12.14
   5   4   5   38.04   11.94
   5   4   6   11.10    7.64
   6  -9   2    8.51    8.51
   6  -9   3   -5.78    7.35
   6  -9   4   30.38   11.92
   6  -9   5    7.25    6.44
  -6   9  -5   -4.81    6.92
   6  -9   6   17.30    8.90
  -6   9  -6   11.27    8.70
   6  -8  -4    6.17    7.19
   6  -8  -3    1.47    6.25
   6  -8  -2   27.76   11.85
   6  -8  -1   17.36    9.01
   6  -8   0   -3.77    5.19
   6  -8   1    0.86    5.29
   6  -8   2    7.12    8.37
  -6   8  -2    8.35    7.20
   6  -8   3    1.17    6.72
  -6   8  -3    3.42    5.68
   6  -8   4   55.60   14.41
  -6   8  -4   36.26   12.71
   6  -8   5   10.19    6.58
  -6   8  -5   23.19   11.92
   6  -8   6   36.42   11.31
  -6   8  -6   40.39   13.50
  -6   8  -7   11.97    8.30
  -6   8  -8   13.05    9.89
   6  -7  -7   15.72   10.10
   6  -7  -6   13.77   10.68
   6  -7  -5   -0.20    7.97
   6  -7  -4   27.67   13.09
   6  -7  -3   -1.18    5.72
   6  -7  -2  100.19   19.26
   6  -7  -1   21.86   10.43
   6  -7   0    1.48    6.12
  -6   7   0   -6.77    6.00
   6  -7   1   18.86    8.10
  -6   7  -1   12.31    7.53
   6  -7   2   -0.99    6.79
  -6   7  -2    5.15    4.84
   6  -7   3   14.58    8.05
  -6   7  -3    9.74    7.20
   6  -7   4   22.72    9.03
  -6   7  -4   31.39   11.25
   6  -7   5   15.45    7.72
  -6   7  -5    5.49    6.98
  -6   7  -6   43.73   13.71
   6  -7   7   20.25    8.36
  -6   7  -7   12.36    8.06
   6  -7   8    8.20    6.32
  -6   7  -8   30.31   14.18
   6  -7   9   15.55    7.96
  -6   7  -9  -21.86   13.26
   6  -7  10    3.35    5.80
   6  -7  11   28.56   10.41
   6  -7  12   -1.45    5.06
   6  -6 -10   18.83   10.62
   6  -6  -9   45.34   14.75
   6  -6  -8   -2.14    8.65
   6  -6  -7  -12.80    8.63
   6  -6  -6    6.52   10.04
   6  -6  -5  -13.50    8.91
   6  -6  -5   -5.76    6.45
   6  -6  -4   22.81   10.79
   6  -6  -4   54.81   15.15
   6  -6  -3   -6.33    8.75
   6  -6  -3    9.41    9.75
   6  -6  -2  174.54   24.55
   6  -6  -2  191.85   27.05
  -6   6   2  172.83   18.45
   6  -6  -1   17.52   10.21
  -6   6   1   27.24    8.47
   6  -6  -1   33.97   13.50
   6  -6   0   -5.92    7.88
  -6   6   0   -6.37    5.28
   6  -6   0   13.67    9.36
   6  -6   1    2.16    6.03
  -6   6  -1   -3.08    4.72
   6  -6   1    9.12    9.80
   6  -6   2    8.80    7.16
  -6   6  -2   -9.59    6.90
   6  -6   2   25.84   12.15
   6  -6   3   13.25    9.72
   6  -6   3   19.72    8.34
  -6   6  -3   20.75    8.81
   6  -6   4   21.57    9.27
  -6   6  -4   28.26   10.56
   6  -6   4   25.39   10.86
   6  -6   5  168.41   25.47
  -6   6  -5  146.74   22.83
  -6   6  -6   70.32   16.96
   6  -6   6   56.80   15.45
  -6   6  -7   23.82   12.04
   6  -6   8   18.14    7.01
  -6   6  -8   20.51   12.23
   6  -6   9   31.69   10.43
  -6   6  -9   32.61   13.53
   6  -6  10   -4.02    4.89
  -6   6 -10   -6.15    8.45
   6  -6  11    4.25    4.58
  -6   6 -11    2.93    7.86
   6  -6  12  -10.80    7.86
   6  -5 -12  -12.44   10.91
   6  -5 -11   19.95   11.84
   6  -5 -10   35.54   11.60
  -6   5  10   37.94   10.45
   6  -5 -10   24.82   12.38
   6  -5  -9   27.58   10.71
  -6   5   9   24.14    8.71
   6  -5  -9   34.98   11.99
   6  -5  -8   51.29   15.49
   6  -5  -8   37.15   11.81
   6  -5  -7    1.73    7.76
   6  -5  -7   -0.73    5.88
   6  -5  -6    2.60    6.85
   6  -5  -6   -3.76    8.25
   6  -5  -5    6.85    6.74
   6  -5  -5    1.43    5.22
   6  -5  -4   29.48   11.75
   6  -5  -4   20.25    9.44
   6  -5  -3   77.91   17.08
   6  -5  -3   40.98   12.35
   6  -5  -2  160.10   22.53
  -6   5   2  158.99   17.53
   6  -5  -2  180.24   26.23
   6  -5  -1    7.31    9.38
  -6   5   1    3.24    4.73
   6  -5  -1   -9.39   10.04
   6  -5   0   -0.19    5.45
  -6   5   0   -6.89    6.00
   6  -5   1   17.28    9.76
  -6   5  -1   11.79    7.16
   6  -5   1    8.07    8.09
   6  -5   2   17.82    7.97
  -6   5  -2   12.43    6.20
   6  -5   2    9.86    8.69
   6  -5   3  119.68   17.92
  -6   5  -3  101.78   17.50
   6  -5   3  129.06   21.58
   6  -5   4   21.61   10.29
  -6   5  -4   22.45    8.41
  -6   5  -5  226.74   27.94
   6  -5   5  294.73   33.01
   6  -5   6    4.88    6.20
  -6   5  -6    5.32    6.80
   6  -5   6   18.72    6.81
  -6   5  -7   20.25   10.73
   6  -5   7   10.23    7.77
   6  -5   7   18.68    7.27
   6  -5   8   -2.98    4.95
  -6   5  -8    1.53    6.80
   6  -5   8   -2.47    5.97
   6  -5   8   14.08    9.80
   6  -5   9    4.00    6.29
   6  -5   9   20.09   10.01
  -6   5  -9   33.38   16.07
   6  -5  10    2.58    4.65
   6  -5  10   24.29   10.31
  -6   5 -10    6.28   10.86
   6  -5  11   77.91   16.07
  -6   5 -11   72.62   15.53
   6  -5  11   63.67   15.26
  -6   5 -11   81.63   23.07
  -6   5 -12   39.65   10.47
  -6   5 -12   38.53   17.27
   6  -5  12   35.43   11.54
   6  -4 -14   -3.48    7.06
   6  -4 -13   -3.73    8.28
   6  -4 -12   24.40   12.45
   6  -4 -11   12.18    9.37
   6  -4 -11   -2.64    6.12
  -6   4  10   46.01   10.67
   6  -4 -10   48.50   12.40
   6  -4 -10   60.33   16.21
  -6   4   9    6.90    4.21
   6  -4  -9    8.84    7.55
   6  -4  -9   22.26    9.81
  -6   4   8   41.17    9.96
   6  -4  -8   40.64   13.18
   6  -4  -8   41.78   12.29
  -6   4   7   -3.87    6.06
   6  -4  -7    6.37    9.19
   6  -4  -7   17.49    9.27
  -6   4   6   -7.47    6.27
   6  -4  -6  -11.89    8.41
   6  -4  -6    7.35    9.72
  -6   4   5   -2.01    5.47
   6  -4  -5   15.67    8.58
   6  -4  -5   19.81    9.72
  -6   4   4   82.16   15.70
   6  -4  -4   73.26   15.84
   6  -4  -4   46.47   12.13
   6  -4  -3   82.67   16.85
   6  -4  -3   40.99   11.28
   6  -4  -2  236.53   25.44
   6  -4  -2  277.90   30.48
   6  -4  -1    9.97    6.59
  -6   4   1    3.57    5.07
   6  -4  -1    2.36    6.68
   6  -4   0    8.82    7.43
  -6   4   0    1.10    5.09
   6  -4   0    3.97    7.92
   6  -4   1   -0.41    5.99
  -6   4  -1    1.35    5.24
   6  -4   1   -8.55    9.05
   6  -4   2   68.78   15.17
   6  -4   2   60.10   12.44
  -6   4  -2   56.73   13.20
   6  -4   3   21.63    9.44
  -6   4  -3   26.02    9.28
   6  -4   4   32.95   11.13
  -6   4  -4   33.86   12.21
  -6   4  -5  104.33   17.44
   6  -4   5  147.98   22.67
  -6   4  -5  146.03   21.98
  -6   4  -6   66.34   14.00
   6  -4   6   86.82   17.35
  -6   4  -6   50.97   13.06
   6  -4   7   10.66    6.38
  -6   4  -7    6.46    5.76
   6  -4   7   -0.35    6.54
  -6   4  -7   11.46    9.39
   6  -4   8    2.32    3.41
  -6   4  -8   17.00    7.17
  -6   4  -8    9.87    8.30
   6  -4   8   28.61   11.83
   6  -4   9   45.22   11.15
  -6   4  -9   40.44   10.45
  -6   4  -9   26.86   13.49
   6  -4   9   53.78   14.32
   6  -4  10   36.65   10.59
  -6   4 -10   39.22   10.98
  -6   4 -10   36.01   14.87
   6  -4  10   56.49   14.84
   6  -4  11   11.33    6.51
  -6   4 -11    8.69    7.12
   6  -4  11   25.46   11.81
  -6   4 -11   -6.30    9.32
  -6   4 -12   39.43   10.19
  -6   4 -12   58.82   19.54
   6  -4  12   25.24    9.76
   6  -3 -15    2.30    6.44
   6  -3 -14   -7.54    7.13
  -6   3  13   -4.39    6.13
   6  -3 -13    5.30    7.21
   6  -3 -12    7.52    6.96
   6  -3 -11   13.85    9.04
   6  -3 -11    1.21    5.37
  -6   3  11    4.19    4.75
   6  -3 -10   33.88   10.87
   6  -3 -10   22.82    9.62
  -6   3  10   48.80   10.65
   6  -3  -9    6.01    7.35
   6  -3  -9   -7.28    7.00
  -6   3   9    7.82    6.79
   6  -3  -8   25.09    9.11
   6  -3  -8   13.91    7.00
  -6   3   8   26.00    9.67
  -6   3   7   12.36    7.57
   6  -3  -7    2.98    4.91
   6  -3  -7    4.43    5.43
  -6   3   6    0.32    3.68
   6  -3  -6   -5.52    6.77
   6  -3  -6   -5.75    5.65
  -6   3   5   -6.88    5.39
   6  -3  -5    7.20    6.56
   6  -3  -5    1.90    5.59
  -6   3   4   19.84    8.00
   6  -3  -4   23.53    9.02
   6  -3  -4    6.90    5.06
  -6   3   3  184.42   21.90
   6  -3  -3  208.38   22.39
   6  -3  -3  183.56   23.18
  -6   3   2   92.49   16.21
   6  -3  -2  133.10   18.24
   6  -3  -2  139.95   20.49
  -6   3   1   22.35    8.74
   6  -3  -1   36.06    9.90
   6  -3  -1   30.57   10.16
   6  -3   0    5.75    4.11
   6  -3   0   -7.75    8.26
  -6   3  -1   29.93    9.55
  -6   3  -1   40.33   11.57
   6  -3   1   39.75   11.56
   6  -3   1   21.26    6.08
  -6   3  -2   61.20   13.02
  -6   3  -2   71.83   13.77
   6  -3   2   62.10   13.76
   6  -3   2   79.59   10.38
  -6   3  -3  143.71   19.33
  -6   3  -3  173.53   22.32
   6  -3   3  188.83   24.01
   6  -3   3  133.95   12.55
  -6   3  -4   23.53    9.16
  -6   3  -4    7.59    7.55
   6  -3   4   14.99    7.96
   6  -3   4   17.52    4.30
  -6   3  -5  419.45   37.45
   6  -3   5  352.54   33.32
  -6   3  -5  385.14   31.68
  -6   3  -6    5.62    5.14
  -6   3  -6  -10.00    7.88
   6  -3   6   -2.36    5.77
  -6   3  -7   59.06   11.86
   6  -3   7   56.11   12.00
  -6   3  -7   47.12   14.05
   6  -3   7   72.39   15.15
  -6   3  -8    0.20    4.42
   6  -3   8    3.62    5.32
  -6   3  -8    9.76   11.35
   6  -3   8   -5.35    7.30
   6  -3   9   54.90   12.92
  -6   3  -9   25.57   11.02
   6  -3   9   24.62    9.63
  -6   3  -9   26.92    8.37
   6  -3  10   40.29   10.87
   6  -3  10   38.74   12.32
  -6   3 -10   45.81   17.85
  -6   3 -10   45.59   10.25
   6  -3  11   13.67    8.48
  -6   3 -11  -12.76   12.27
  -6   3 -11    7.27    5.42
   6  -3  11    5.29    6.67
  -6   3 -12    3.93    9.54
   6  -3  12   27.66   10.60
  -6   3 -13   23.36   16.05
  -6   2  13    4.13    7.13
   6  -2 -13    2.77    4.86
   6  -2 -13   -8.45   10.38
  -6   2  12   12.22    9.38
   6  -2 -12   22.00    9.77
   6  -2 -12   12.31    9.16
   6  -2 -11   10.45    7.66
   6  -2 -11   15.53    8.07
   6  -2 -11   11.77    9.05
  -6   2  11    4.71    4.73
   6  -2 -10   42.18   11.92
   6  -2 -10   51.86   12.30
   6  -2 -10   45.76   13.70
  -6   2  10   52.26   11.48
   6  -2  -9    2.00    3.98
   6  -2  -9    4.77    5.23
  -6   2   9    9.79    6.41
   6  -2  -8   48.69   12.77
   6  -2  -8   25.05    9.00
  -6   2   8   27.82    9.07
   6  -2  -7    1.84    5.04
   6  -2  -7   11.38    6.86
  -6   2   7   11.03    6.89
   6  -2  -6    6.41    5.43
   6  -2  -6    1.04    4.80
   6  -2  -6   10.68    8.45
  -6   2   6    4.61    5.05
   6  -2  -5   24.62    9.44
   6  -2  -5   12.05    6.83
   6  -2  -5   16.83    8.42
  -6   2   5   33.89   10.26
   6  -2  -4   23.14    9.66
   6  -2  -4   16.92    7.41
   6  -2  -4   -2.96    7.84
  -6   2   4   13.42    7.83
   6  -2  -3  262.63   24.45
   6  -2  -3  318.23   29.09
  -6   2   3  257.02   25.05
   6  -2  -3  269.74   24.83
   6  -2  -2   72.43   14.16
   6  -2  -2   39.26    9.88
   6  -2  -2   40.33   10.46
  -6   2   2   50.82   11.95
   6  -2  -1    5.28    5.62
   6  -2  -1    7.95    5.10
  -6   2   1    4.97    5.05
   6  -2   0    9.82    6.20
   6  -2   0   -1.50    3.58
  -6   2   0    6.82    4.90
   6  -2   1   -1.65    4.40
   6  -2   1    7.02    4.08
  -6   2  -1    1.58    4.44
   6  -2   2  141.09   19.82
   6  -2   2   88.18   10.94
  -6   2  -2  133.89   17.85
   6  -2   3   88.04   16.13
  -6   2  -3   81.86   15.53
  -6   2  -3   89.91   15.27
   6  -2   4  147.90   20.32
  -6   2  -4  137.42   20.63
  -6   2  -4  179.24   20.73
   6  -2   5  138.34   19.46
  -6   2  -5  127.17   21.63
  -6   2  -5  136.42   18.36
   6  -2   6    6.58    5.97
   6  -2   6   13.39    7.66
  -6   2  -6    6.68    9.91
  -6   2  -6   -2.44    5.50
   6  -2   7   24.71    8.18
   6  -2   7   21.04    8.27
  -6   2  -7   35.28   12.17
  -6   2  -7   22.70    7.80
   6  -2   8    9.49    7.03
   6  -2   8   16.58    9.46
  -6   2  -8    1.11    6.93
  -6   2  -8   15.31    6.44
   6  -2   9    0.94    6.24
  -6   2  -9    1.43    7.72
   6  -2   9   -0.63    5.77
  -6   2  -9   -1.29    4.86
   6  -2  10   14.74    7.89
  -6   2 -10   29.76   15.10
   6  -2  10   13.95    7.27
  -6   2 -10   13.60    6.21
  -6   2 -11    6.18    9.48
  -6   2 -11    5.14    3.70
   6  -2  11   19.56   11.19
  -6   2 -12   58.42   18.30
   6  -2  12   74.86   15.76
  -6   1  13    3.68    6.82
   6  -1 -13   12.17    9.21
  -6   1  12    4.87    6.57
   6  -1 -12   -0.01    5.82
   6  -1 -12   -6.63    7.99
  -6   1  11   16.75    9.66
   6  -1 -11   -7.06    7.72
   6  -1 -11    3.71    6.25
  -6   1  11    4.66    5.14
   6  -1 -11    5.62    8.96
   6  -1 -10   43.45   11.15
  -6   1  10   38.49   11.83
   6  -1 -10   51.58   11.72
  -6   1  10   31.01    8.89
   6  -1 -10   33.68   12.54
   6  -1  -9    9.08    6.86
  -6   1   9   17.38    9.69
   6  -1  -9    9.19    4.87
   6  -1  -9    7.86    7.65
  -6   1   9    4.85    5.66
   6  -1  -8   15.98    7.58
   6  -1  -8   26.97   10.22
  -6   1   8   21.60    9.14
   6  -1  -8   29.78    9.29
   6  -1  -7    1.29    3.41
   6  -1  -7   -4.40    7.14
  -6   1   7   -3.53    5.09
   6  -1  -7    6.24    6.06
   6  -1  -6   17.16    7.58
   6  -1  -6   -8.67    7.81
  -6   1   6    5.96    5.85
   6  -1  -6    9.37    6.93
   6  -1  -5   46.33   10.10
   6  -1  -5   14.39    6.73
   6  -1  -5   45.27   12.43
  -6   1   5   31.71    9.62
   6  -1  -4   10.97    5.28
   6  -1  -4    7.37    5.71
  -6   1   4    1.48    5.94
   6  -1  -3  108.25   17.32
   6  -1  -3   95.26   14.50
  -6   1   3   89.33   14.71
   6  -1  -2   59.96   11.21
  -6   1   2   54.34   11.88
  -6   1   1   67.62   12.87
   6  -1  -1   62.72   11.19
  -6   1   0    7.74    6.01
   6  -1   1   21.53    8.49
  -6   1  -1   20.80    8.88
   6  -1   2   72.27   13.70
  -6   1  -2   91.73   14.80
   6  -1   3   46.12   12.09
  -6   1  -3   44.94   11.18
   6  -1   4  180.66   22.15
  -6   1  -4  156.08   19.48
   6  -1   5   61.68   11.82
  -6   1  -5   82.07   14.16
   6  -1   5   88.71   15.85
   6  -1   6   21.54    6.92
  -6   1  -6   29.92    8.60
   6  -1   6   32.21    9.76
   6  -1   7    8.43    7.73
   6  -1   7   -1.84    4.60
  -6   1  -7    7.54    7.04
   6  -1   8   14.00    6.76
   6  -1   8    9.90    6.93
  -6   1  -8    7.51    7.94
  -6   1  -8    9.98    5.87
   6  -1   9   32.17   10.23
   6  -1   9   54.46   13.34
  -6   1  -9   57.63   18.00
  -6   1  -9   32.89    9.10
   6  -1  10   84.74   16.11
  -6   1 -10   83.69   20.17
  -6   1 -10   71.57   12.96
   6  -1  10   84.48   15.64
  -6   1 -11   61.57   18.33
  -6   1 -11   51.56   10.69
   6  -1  11   46.01   12.69
  -6   1 -12   34.30   15.70
  -6   0  12  -11.99    9.15
   6   0 -12    6.93    8.12
   6   0 -12    3.16    6.03
  -6   0  11   13.87    8.40
  -6   0  11   20.58    7.47
   6   0 -11   33.30   12.60
   6   0 -11   22.18    8.50
  -6   0  10   17.25    9.80
  -6   0  10   12.19    6.30
   6   0 -10   19.58    8.83
   6   0 -10   38.32   11.20
  -6   0   9   13.03    8.64
  -6   0   9    6.34    5.41
   6   0  -9    7.89    6.67
  -6   0   8   14.83    8.59
  -6   0   8   13.16    7.55
   6   0  -8    7.84    5.96
  -6   0   7  -11.10    8.65
  -6   0   7   -0.26    4.55
   6   0  -7    3.94    5.45
  -6   0   6   -8.61    6.74
   6   0  -6   -1.50    5.74
  -6   0   6   -0.42    5.06
   6   0  -5    7.86    7.29
  -6   0   5    6.66    6.68
   6   0  -4    5.53    6.33
  -6   0   4    4.74    5.60
  -6   0   3  228.73   23.74
  -6   0   2   10.07    6.95
  -6   0   1   -5.26    4.95
  -6   0   0   -3.49    6.73
  -6   0  -1   39.35   11.05
  -6   0  -2   23.16    8.49
  -6   0  -3    0.38    6.53
   6   0   4   84.21   13.43
  -6   0  -4   86.31   14.62
   6   0   5   94.21   14.73
  -6   0  -5  119.93   17.26
   6   0   6   13.14    6.79
  -6   0  -6   25.48    8.41
   6   0   7   39.09   10.51
  -6   0  -7   55.88   12.47
  -6   0  -8   34.98    9.90
   6   0   8   27.24    9.78
   6   0   8   39.16   11.73
  -6   0  -9   -3.60    5.08
   6   0   9    6.10    5.88
   6   0   9    4.02    5.41
  -6   0 -10    6.87    5.48
   6   0  10   26.11   11.24
   6   0  11   14.44    8.05
   6   1 -12    1.33    5.03
  -6  -1  11   21.06   10.87
   6   1 -11   14.01    6.89
  -6  -1  11   17.68    7.90
  -6  -1  10   17.95    9.17
   6   1 -10    1.72    5.58
  -6  -1   9   20.50    9.30
   6   1  -9   42.45   13.54
  -6  -1   9   10.98    6.41
  -6  -1   8   21.05    9.87
  -6  -1   8    8.90    5.99
  -6  -1   7   15.52    6.87
  -6  -1   7   20.76    9.28
  -6  -1   6    8.21    6.52
  -6  -1   6   -3.09    6.40
  -6  -1   5   34.83    9.97
  -6  -1   5   29.16    9.87
  -6  -1   4   37.55   10.56
  -6  -1   4   27.92   10.07
  -6  -1   3   62.32   11.86
  -6  -1   3   76.28   15.31
  -6  -1   2   -5.44    4.78
  -6  -1   2   -5.33    5.47
  -6  -1   1    9.36    5.41
  -6  -1   1   -1.01    5.45
  -6  -1   0    0.72    3.24
  -6  -1   0    8.72    5.83
  -6  -1  -1    1.28    3.55
  -6  -1  -1   10.14    6.47
   6   1   2   -3.39    3.56
  -6  -1  -2   14.16    8.28
   6   1   3   13.24    7.28
  -6  -1  -3   22.02    8.07
   6   1   4  144.67   17.59
  -6  -1  -4  153.37   20.45
   6   1   5   11.72    6.11
  -6  -1  -5   18.36    8.59
   6   1   6   37.68   10.24
  -6  -1  -6   25.15    9.03
  -6  -1  -7   14.42    7.48
   6   1   7    6.04    5.56
   6   1   8    7.88    5.87
  -6  -1  -8    1.85    4.80
   6   1   8    7.13    6.74
   6   1   9   -1.73    4.54
  -6  -1  -9   -1.81    4.62
   6   1   9    8.23    6.81
  -6  -1 -10    5.69    5.94
   6   1  10    3.10    6.12
   6   2 -12    3.60    5.58
   6   2 -11    5.12    5.87
  -6  -2  10    3.30    6.06
   6   2 -10    9.14    5.68
  -6  -2   9   24.43   10.49
   6   2  -9   10.26    7.16
  -6  -2   9    2.97    5.44
  -6  -2   8  -14.00    8.71
   6   2  -8    0.39    5.69
  -6  -2   8   -6.33    5.86
  -6  -2   7    9.09    7.14
   6   2  -7   19.58    9.17
  -6  -2   7    5.60    7.72
  -6  -2   6    0.25    4.64
   6   2  -6    8.80    8.00
  -6  -2   6   -1.40    5.92
  -6  -2   5    2.94    6.07
   6   2  -5    2.94    8.17
  -6  -2   5    1.85    4.93
  -6  -2   4   27.01    8.37
   6   2  -4   37.71   12.33
  -6  -2   4   22.48    9.34
  -6  -2   3   45.05   10.29
   6   2  -3   52.38   13.83
  -6  -2   3   35.36   11.27
   6   2  -2   -1.28    5.69
  -6  -2   2   12.63    9.35
   6   2  -1   34.31   11.11
  -6  -2   1   36.34   12.25
   6   2   0    7.50    5.78
   6   2   0   -9.04    7.20
  -6  -2   0   18.62    9.68
   6   2   1   12.97    5.62
   6   2   1    2.04    6.97
  -6  -2  -1   13.54    8.43
   6   2   2   30.28    8.27
   6   2   2   57.41   13.57
  -6  -2  -2   31.93   10.99
   6   2   3   32.64    8.56
   6   2   3   35.09   11.19
  -6  -2  -3   37.81   11.00
   6   2   4   27.97    9.74
  -6  -2  -4   31.87   10.30
   6   2   4   32.62    8.98
   6   2   5    7.71    7.19
  -6  -2  -5    5.55    7.12
   6   2   5   17.30    7.27
   6   2   6   10.02    8.26
  -6  -2  -6    7.91    6.66
   6   2   6   -1.03    3.57
   6   2   7   -1.86    4.47
  -6  -2  -7   -9.01    5.73
   6   2   7    6.29    4.76
   6   2   8    5.43    5.93
   6   2   8   11.36    7.05
   6   2   9   -0.52    5.79
   6   2   9   -8.23    7.32
  -6  -3   6    2.00    4.44
   6   3  -6   -5.53    8.51
  -6  -3   5   -8.86    6.99
   6   3  -5    1.69    4.88
  -6  -3   4    3.72    5.33
   6   3  -4   -0.22    7.69
  -6  -3   3   21.37    9.74
   6   3  -3    2.63    5.28
  -6  -3   2   20.41   10.35
   6   3  -2   17.14    8.18
  -6  -3   1   -0.43    6.61
   6   3  -1   15.75   11.54
  -6  -3   0   27.39   11.09
   6   3   0   18.17    9.73
  -6  -3  -1    7.26    6.72
   6   3   1   10.90    8.78
  -6  -3  -2   12.41    7.61
   6   3   2   15.01    9.55
   7  -8   1   16.66   10.99
   7  -8   2    1.69    7.01
   7  -8   3   26.02   11.25
  -7   8  -3   22.30    9.67
   7  -8   4   50.31   14.43
  -7   8  -4   21.90   10.64
  -7   8  -5  -12.11   10.17
  -7   8  -6   19.22   11.20
   7  -8   7    3.83    5.00
   7  -8   8    0.50    4.85
   7  -7  -4   47.53   15.87
   7  -7  -3    3.45    6.77
   7  -7  -2   -3.12    5.71
   7  -7  -1  -10.38    9.20
   7  -7   0   18.33   11.27
   7  -7   0   27.85   12.46
   7  -7   1    1.78    5.12
   7  -7   1   -0.18    6.07
  -7   7  -1    1.84    5.92
   7  -7   2   24.48   11.19
  -7   7  -2   15.88    7.79
   7  -7   2   10.62    9.17
   7  -7   3   55.95   15.33
  -7   7  -3   62.90   14.89
   7  -7   4   11.34    7.98
  -7   7  -4   18.13    8.14
  -7   7  -5  -10.84    8.39
  -7   7  -6    6.45    7.70
   7  -7   7   -2.16    4.56
  -7   7  -7   -9.10    7.99
   7  -7   8   -4.02    5.44
  -7   7  -8    1.76    6.72
   7  -7   9   -0.69    5.62
  -7   6   9    7.34    5.88
  -7   6   8  -13.60    7.61
   7  -6  -8   -5.31    6.54
   7  -6  -8   11.28    9.30
   7  -6  -7  -10.77    7.89
   7  -6  -7    9.11    8.27
   7  -6  -6  -23.03   12.19
   7  -6  -6   31.07   12.76
   7  -6  -5    3.37    9.36
   7  -6  -5   -3.32    7.02
   7  -6  -4   93.66   20.34
   7  -6  -4   73.48   17.71
   7  -6  -3    7.73    7.05
   7  -6  -3   17.90   11.50
   7  -6  -2   23.90   12.17
   7  -6  -2   -1.97    6.22
   7  -6  -1    8.79    8.62
  -7   6   1    8.52    5.79
   7  -6  -1   15.30   10.98
   7  -6   0    8.62    7.31
  -7   6   0   27.44    9.62
   7  -6   0   24.90   12.71
   7  -6   1   12.55    8.42
  -7   6  -1    0.23    5.95
   7  -6   1   -3.51    8.65
   7  -6   2   15.04    9.65
  -7   6  -2   13.60    7.98
   7  -6   2    0.98    8.52
   7  -6   3   41.84   12.81
  -7   6  -3   53.76   13.36
   7  -6   3   49.39   15.12
  -7   6  -4   52.19   14.40
   7  -6   4   17.37   10.24
   7  -6   5  -13.00    8.74
  -7   6  -5  -11.87    8.60
   7  -6   6   10.51    7.65
  -7   6  -6    0.68    7.91
  -7   6  -7    6.06    9.25
   7  -6   7   19.05   11.58
   7  -6   8    7.27    6.50
   7  -6   8   11.87    9.34
  -7   6  -8    8.93    9.92
   7  -6   9   35.49   13.34
  -7   6  -9   11.22    9.12
  -7   6 -10   -9.84    8.06
  -7   6 -11   31.03   11.50
  -7   5  10    9.51    7.18
   7  -5 -10    3.35    6.99
   7  -5 -10   16.67    9.88
  -7   5   9    1.08    4.87
   7  -5  -9   -1.32    6.91
   7  -5  -9   12.45    8.84
  -7   5   8    2.86    5.48
   7  -5  -8   15.51    9.04
   7  -5  -8   17.72   11.09
   7  -5  -7   14.21    9.48
  -7   5   7  -15.04    8.87
   7  -5  -7    7.82    9.79
  -7   5   6   12.42    8.38
   7  -5  -6   19.18    9.91
   7  -5  -6    8.71    7.05
  -7   5   5   11.51    7.96
   7  -5  -5   19.67   13.05
   7  -5  -5   16.85   10.85
  -7   5   4   78.73   16.24
   7  -5  -4   87.11   17.82
   7  -5  -4  108.68   21.47
  -7   5   3   -7.53    7.18
   7  -5  -3    2.07    6.29
   7  -5  -3    0.75    7.18
   7  -5  -2    1.10    5.80
   7  -5  -2   14.38    9.13
   7  -5  -1    8.05    6.60
  -7   5   1    5.95    5.63
   7  -5  -1    5.92    6.42
   7  -5   0   -8.47    8.27
  -7   5   0   -0.49    4.61
   7  -5   0    3.24    7.66
   7  -5   1   26.21   10.11
  -7   5  -1   36.60   10.99
   7  -5   1   24.13   10.43
   7  -5   2   -0.20    5.14
  -7   5  -2   -2.79    5.29
  -7   5  -3  150.36   21.95
   7  -5   3  196.30   28.82
  -7   5  -4   14.06   10.19
  -7   5  -4   15.49    9.60
   7  -5   4   11.58    8.54
  -7   5  -5   -4.08    7.74
  -7   5  -5   11.72   10.30
   7  -5   5    6.89    8.08
  -7   5  -6    5.10    6.56
  -7   5  -6   15.96   11.42
   7  -5   6   13.88    8.05
  -7   5  -7   42.45   13.66
  -7   5  -7   61.21   17.49
   7  -5   7   50.79   16.33
   7  -5   8    7.54    6.37
  -7   5  -8    2.24    5.74
   7  -5   8    6.57    9.93
  -7   5  -8   -4.10    8.95
   7  -5   9   16.96    9.85
  -7   5  -9    0.88    6.63
   7  -5   9    6.03    8.00
  -7   5  -9    8.15    7.11
   7  -5  10   24.29    9.37
  -7   5 -10   17.57    8.53
   7  -5  10   32.52   13.04
  -7   5 -11   38.77   12.58
   7  -4 -12   15.13   10.99
   7  -4 -11    4.85    7.61
   7  -4 -10   14.49    8.44
   7  -4 -10   20.91   11.79
  -7   4  10   23.50    9.48
   7  -4  -9   -8.42    8.58
   7  -4  -9   14.10    9.23
  -7   4   9    2.51    5.54
  -7   4   8    3.13    5.32
   7  -4  -8    7.77    7.59
   7  -4  -8    0.19    6.11
  -7   4   7   -2.12    5.20
   7  -4  -7  -13.23    7.88
  -7   4   6    2.84    5.68
   7  -4  -6   -6.19    9.42
   7  -4  -6    3.04    5.36
  -7   4   5   57.65   14.97
   7  -4  -5   43.12   12.95
   7  -4  -5   66.27   15.93
  -7   4   4   32.83   11.23
   7  -4  -4   47.52   13.62
   7  -4  -4   19.05    6.34
  -7   4   3   33.57   11.88
   7  -4  -3    2.63    7.36
   7  -4  -3   25.50   11.94
  -7   4   2  -10.42    8.32
   7  -4  -2    3.21    4.83
  -7   4   1   -2.05    6.75
   7  -4  -1    5.75    5.57
   7  -4  -1    2.11    8.57
  -7   4   0   14.05    9.17
   7  -4   0    5.10    6.06
   7  -4   0    2.65    6.36
  -7   4  -1   52.37   13.83
  -7   4  -1   54.51   13.31
   7  -4   1   62.10   15.40
  -7   4  -2    2.29    6.52
  -7   4  -2    0.09    4.34
   7  -4   2   -0.83    2.94
   7  -4   2   -2.33    5.74
  -7   4  -3  196.73   25.87
  -7   4  -3  185.48   24.56
   7  -4   3  181.94   26.45
  -7   4  -4   -1.63    4.62
  -7   4  -4   -6.31    7.46
   7  -4   4  -13.63   10.38
  -7   4  -5    2.91    4.96
  -7   4  -5   -6.77    8.46
   7  -4   5    5.28    7.22
  -7   4  -6   -3.55    5.87
   7  -4   6    2.26    5.90
  -7   4  -6   -3.35    5.57
   7  -4   7    2.23    5.56
  -7   4  -7   10.57    6.96
   7  -4   7  -12.02    8.96
  -7   4  -7   19.99   11.79
  -7   4  -8    3.29    4.96
   7  -4   8   13.12    6.88
   7  -4   8    7.63    6.36
  -7   4  -8   13.46   11.19
  -7   4  -9   42.01   12.43
   7  -4   9   42.24   11.74
   7  -4   9   26.80   10.13
  -7   4  -9   56.21   17.77
   7  -4  10   60.09   14.65
  -7   4 -10   80.16   20.70
   7  -4  10   90.09   19.05
  -7   4 -10   71.43   14.84
  -7   4 -11   18.66    8.05
   7  -3 -13   -2.62    5.64
   7  -3 -12   14.44    9.15
   7  -3 -11   -9.19    7.26
   7  -3 -11   -0.88    5.98
  -7   3  11   -4.38    5.38
   7  -3 -10    7.81    7.91
   7  -3 -10    4.32    5.13
  -7   3  10   16.94    8.42
   7  -3  -9   -2.79    5.10
   7  -3  -9    4.06    6.30
  -7   3   9  -10.37    7.18
   7  -3  -8    1.10    6.20
   7  -3  -8  -10.38    7.56
  -7   3   8   13.91    6.90
   7  -3  -7    1.05    4.81
   7  -3  -7    1.62    5.83
  -7   3   7   -3.33    4.91
   7  -3  -6   15.57    7.49
   7  -3  -6   19.32    9.56
  -7   3   6   16.11    7.26
   7  -3  -5   51.74   13.67
   7  -3  -5   29.02   10.66
  -7   3   5   47.46   11.03
   7  -3  -4   53.04   13.09
   7  -3  -4   68.54   15.66
   7  -3  -4   61.26   13.87
  -7   3   4   66.42   14.69
   7  -3  -3   18.19    9.09
   7  -3  -3   11.70    5.96
   7  -3  -3   18.50    8.66
  -7   3   3   19.79    9.10
   7  -3  -2   -6.17    6.20
   7  -3  -2   -0.38    4.36
   7  -3  -2   -1.76    3.96
  -7   3   2   -5.23    7.84
  -7   3   1   -3.73    4.74
   7  -3  -1  -10.70    9.84
   7  -3  -1    9.99    7.09
  -7   3   0   27.19   10.18
   7  -3   0   15.23    8.37
   7  -3   0   12.46    5.67
  -7   3  -1   10.04    7.22
   7  -3   1   14.68    7.79
   7  -3   1   11.68    6.07
   7  -3   2   55.72   15.25
   7  -3   2   18.97    6.04
  -7   3  -2   33.05   11.78
  -7   3  -3   87.83   17.35
   7  -3   3   97.82   19.23
  -7   3  -3   75.26   15.36
  -7   3  -4   24.38   12.29
   7  -3   4   14.16    9.55
  -7   3  -4    6.41    9.01
  -7   3  -5   17.73    9.62
   7  -3   5    3.86    5.97
  -7   3  -5    2.48    5.43
  -7   3  -6   13.87    8.52
   7  -3   6   -2.23    6.13
  -7   3  -6    7.18    7.41
   7  -3   7   39.92   11.80
  -7   3  -7   60.00   16.38
   7  -3   7   47.92   14.38
  -7   3  -7   62.22   13.93
   7  -3   8   25.93    9.56
  -7   3  -8   31.13   14.55
   7  -3   8    5.69    5.16
  -7   3  -8   21.43    8.68
   7  -3   9   -0.15    6.04
  -7   3  -9    4.35    9.56
   7  -3   9  -12.01    6.86
  -7   3  -9   18.13    9.19
   7  -3  10   38.50   11.95
  -7   3 -10   42.00   16.00
  -7   3 -10   30.69    9.72
   7  -3  10   44.62   14.10
  -7   3 -11   -1.89    4.13
   7  -2 -11    0.91    5.32
   7  -2 -11   -5.90    6.70
  -7   2  11    7.70    6.30
   7  -2 -10    1.48    5.09
   7  -2 -10    6.32    7.61
   7  -2 -10    9.91    8.06
  -7   2  10   10.21    6.79
   7  -2  -9    7.12    7.30
   7  -2  -9    6.94    8.09
   7  -2  -9   -7.30    8.88
  -7   2   9   -1.68    4.77
   7  -2  -8    0.74    5.28
   7  -2  -8    5.28    6.33
   7  -2  -8  -16.47   11.17
  -7   2   8  -13.22    9.22
   7  -2  -7    1.49    5.10
   7  -2  -7  -11.13    8.40
   7  -2  -7    5.14    6.42
  -7   2   7   -0.39    5.36
   7  -2  -6   11.95    8.32
   7  -2  -6    1.42    5.46
   7  -2  -6   -5.74    7.91
  -7   2   6    7.14    7.16
   7  -2  -5   91.03   17.93
   7  -2  -5   71.44   14.50
   7  -2  -5   62.48   13.67
  -7   2   5   83.79   16.24
   7  -2  -4   10.25    7.90
   7  -2  -4   -0.50    4.20
  -7   2   4    4.89    6.71
   7  -2  -3   33.57   11.41
   7  -2  -3   29.00    9.15
  -7   2   3   52.49   12.68
   7  -2  -2    7.03    6.47
   7  -2  -2   12.97    6.74
  -7   2   2   12.14    8.40
   7  -2  -1   15.06    7.87
   7  -2  -1    3.37    4.30
  -7   2   1   13.17    7.92
   7  -2   0   49.99   13.49
   7  -2   0   45.11    9.69
  -7   2   0   50.73   12.73
   7  -2   1   29.38   11.70
   7  -2   1   11.53    5.06
  -7   2  -1   27.17    9.89
   7  -2   2   59.09   14.56
  -7   2  -2   63.32   15.45
   7  -2   3  128.17   21.71
  -7   2  -3   82.37   15.54
   7  -2   4   18.21   10.70
  -7   2  -4    6.60    6.29
   7  -2   5   19.39   10.24
  -7   2  -5    6.80    6.39
   7  -2   6    5.21    5.16
   7  -2   6   16.02    7.86
  -7   2  -6   18.66    8.51
   7  -2   7    2.51    5.24
   7  -2   7   15.80    7.97
  -7   2  -7   25.67   13.61
  -7   2  -7   22.46   10.91
   7  -2   8   31.63   11.09
   7  -2   8   16.75    8.06
  -7   2  -8   44.86   16.17
  -7   2  -8   20.38    8.60
   7  -2   9    1.27    5.98
  -7   2  -9    3.91    8.28
   7  -2   9    3.37    6.41
  -7   2  -9   24.16    9.62
   7  -2  10   20.73    9.00
  -7   2 -10   33.43    9.96
  -7   2 -11   17.46    8.16
   7  -1 -11   11.35    8.36
  -7   1  11   -2.94    4.57
  -7   1  10   10.98    7.65
   7  -1 -10    7.72    5.97
  -7   1  10   11.17    6.89
   7  -1 -10    7.29    7.04
   7  -1  -9   10.51    8.13
  -7   1   9    0.93    7.45
   7  -1  -9    6.50    8.48
  -7   1   9   -2.80    6.57
   7  -1  -8   -2.60    5.11
  -7   1   8   13.38    8.91
   7  -1  -8    0.15    5.30
  -7   1   8   -8.68    7.15
   7  -1  -7    4.38    6.96
  -7   1   7    3.87    5.63
   7  -1  -6    2.38    6.17
  -7   1   6   11.36    7.66
   7  -1  -6   22.52   10.51
   7  -1  -5   55.54   12.88
  -7   1   5   69.27   14.51
   7  -1  -5   82.65   16.71
   7  -1  -4   -8.24    7.12
  -7   1   4   -5.24    7.39
   7  -1  -4   -5.06    5.42
   7  -1  -3   15.48    7.90
  -7   1   3    5.93    6.36
   7  -1  -3    7.71    8.66
   7  -1  -2    0.24    4.15
  -7   1   2   -5.09    6.58
   7  -1  -1   13.63    8.10
  -7   1   1    0.31    4.19
   7  -1   0   30.44   11.07
  -7   1   0   32.18   10.12
  -7   1  -1   17.34    8.35
   7  -1   1   30.65   11.75
  -7   1  -2  111.74   18.79
   7  -1   2  124.94   20.72
  -7   1  -3   16.11    6.93
   7  -1   3   36.46   13.40
  -7   1  -4    7.36    6.29
   7  -1   4    2.15    7.04
   7  -1   5    4.51    7.10
  -7   1  -5   -1.79    5.28
   7  -1   5   12.76    8.78
   7  -1   6   12.56    7.37
  -7   1  -6    3.83    6.01
   7  -1   7   -3.64    5.35
   7  -1   7    7.36    9.55
  -7   1  -7   -6.34    7.60
   7  -1   8   -0.57    4.68
   7  -1   8    7.18    7.60
  -7   1  -8   -4.20    5.50
   7  -1   9    7.66    8.37
   7  -1   9    4.49    6.18
  -7   1  -9   -3.23    4.71
  -7   1 -10   42.72   11.64
   7   0 -12    2.05    7.06
  -7   0  11   27.80   10.82
   7   0 -11  -10.23    6.60
  -7   0  10   -1.36    6.19
  -7   0  10    1.33    5.71
   7   0 -10    0.63    4.76
  -7   0   9   13.84   13.56
  -7   0   9    2.61    6.67
   7   0  -9  -20.47   11.44
   7   0  -9   14.00    8.97
  -7   0   8   -3.57    6.63
  -7   0   8   -0.36    4.80
  -7   0   7    9.70    7.73
  -7   0   7    0.31    6.64
  -7   0   6    7.60    7.37
  -7   0   6    0.77    5.53
  -7   0   5   24.03    9.14
  -7   0   5   27.77   10.37
  -7   0   4    8.04    5.21
  -7   0   4    4.21    5.70
  -7   0   3   49.00   13.81
  -7   0   2    2.29    6.00
  -7   0   1   -6.28    5.37
  -7   0   0   28.95   10.64
  -7   0  -1   -3.86    5.68
  -7   0  -2   75.84   16.44
   7   0   3   11.85    7.39
  -7   0  -3   27.30   10.70
   7   0   4   -1.56    4.63
  -7   0  -4   -9.16    7.27
   7   0   5    3.76    4.50
  -7   0  -5    4.81    5.83
   7   0   6    7.38    7.67
  -7   0  -6   -0.99    5.44
   7   0   6   14.17    9.29
   7   0   7    9.38    5.19
  -7   0  -7    4.48    6.32
   7   0   7    5.39    6.53
  -7   0  -8   24.78    9.53
   7   0   8   38.80   13.03
   7   0   8   21.08    8.92
  -7   0  -9   31.30   10.50
   7   0   9   31.39   12.65
  -7   0 -10   13.86    7.54
  -7  -1  10    4.49    6.69
  -7  -1   9    7.65    8.67
   7   1  -9    7.80    5.22
  -7  -1   9   -8.33    7.97
  -7  -1   8   18.83   10.41
   7   1  -8   13.02   10.16
  -7  -1   8    5.21    5.08
  -7  -1   7    6.84    8.52
  -7  -1   7   14.03    8.26
  -7  -1   6   -2.16    5.39
  -7  -1   6   -5.90    8.05
  -7  -1   5   26.32    9.77
  -7  -1   5   27.42   11.15
  -7  -1   4   14.59    7.65
  -7  -1   4   -9.71    7.07
  -7  -1   3   -1.70    4.65
  -7  -1   3    1.75    8.53
  -7  -1   2   -2.48    5.98
  -7  -1   1   -2.41    7.41
  -7  -1   0    3.78    5.86
   7   1   1    3.77    4.73
  -7  -1  -1    2.77    6.54
   7   1   2   25.72    8.25
  -7  -1  -2   31.54   10.61
   7   1   3   11.93    6.74
  -7  -1  -3   19.31   10.47
   7   1   4   13.29    7.01
  -7  -1  -4   19.54    9.56
   7   1   5    1.98    5.25
  -7  -1  -5    7.45    6.61
   7   1   6   11.52    7.38
  -7  -1  -6    9.23    7.35
   7   1   6    6.13    5.26
   7   1   7    7.73    7.32
  -7  -2   8    1.99    6.61
  -7  -2   7   -0.98    5.76
  -8   7  -2   24.82   10.60
  -8   7  -3    8.21    9.07
  -8   7  -4    1.15    7.69
  -8   7  -5  -16.89   11.95
  -8   6   6   35.72   13.70
  -8   6   5   -7.31    8.71
   8  -6  -5   12.85    9.66
  -8   6   4   16.40   11.55
   8  -6  -4   23.74   11.71
  -8   6   3    4.05    8.54
   8  -6  -3    1.71    5.52
   8  -6  -3   -3.16    8.68
  -8   6   2    1.32    8.96
   8  -6  -2   -7.39    9.39
   8  -6  -2    2.75    7.28
   8  -6  -1   -0.17    7.30
  -8   6   1    4.29    7.37
   8  -6  -1   -3.52    7.00
   8  -6   0    5.66    9.17
  -8   6   0   -3.50    8.48
   8  -6   0   -0.33    6.01
  -8   6   0    7.34    6.95
   8  -6   1   32.45   13.40
  -8   6  -1   39.45   15.10
   8  -6   1   62.17   16.38
  -8   6  -1   31.37   11.46
   8  -6   2   16.13   11.11
  -8   6  -2   12.10   10.10
  -8   6  -2   11.66    6.91
  -8   6  -3   27.05   12.28
   8  -6   3    3.22    7.49
  -8   6  -3   24.21   10.82
  -8   6  -4   -2.12    8.37
   8  -6   4    9.83   10.32
  -8   6  -4   18.41   10.33
   8  -6   5   12.93   10.95
  -8   6  -5    8.12    8.01
  -8   6  -6   10.20    9.53
  -8   5   9   -9.88    7.54
   8  -5  -9   10.88    8.64
  -8   5   8   11.99    8.94
   8  -5  -8    4.80    8.32
  -8   5   7   11.59    7.46
   8  -5  -7    2.31    7.48
   8  -5  -7   27.54   12.20
  -8   5   6    9.67    7.35
   8  -5  -6   26.55   12.94
   8  -5  -6   11.64    8.96
  -8   5   5   -5.49    8.06
   8  -5  -5   27.37   13.50
   8  -5  -5   18.99   12.65
  -8   5   4   13.09    8.39
   8  -5  -4   15.33    9.96
   8  -5  -4   15.17   11.08
  -8   5   3   -6.44    7.15
   8  -5  -3    4.24    7.69
   8  -5  -3   10.30   10.19
  -8   5   2   24.59   13.01
   8  -5  -2   18.57   10.65
   8  -5  -2    7.58    7.57
  -8   5   1   -8.36    8.94
   8  -5  -1   11.38    9.93
   8  -5  -1    3.69    9.76
  -8   5   0    3.91    7.00
   8  -5   0    7.14    9.71
   8  -5   0   -5.16    8.45
  -8   5  -1   47.18   14.58
   8  -5   1   50.08   17.24
  -8   5  -1   53.36   13.99
  -8   5  -2   13.54   10.87
   8  -5   2    8.03    9.32
  -8   5  -2   19.90   10.50
  -8   5  -3    8.18   10.31
   8  -5   3  -13.77   10.38
  -8   5  -3   -3.80    6.10
  -8   5  -4  -11.58    7.91
   8  -5   4   -0.48    7.40
  -8   5  -4    8.99    8.43
  -8   5  -5   11.29    8.12
  -8   5  -5   30.31   12.54
   8  -5   5    5.40    8.54
  -8   5  -6   -3.68    6.83
  -8   5  -6  -14.08   11.10
   8  -5   6   -8.01    8.10
  -8   5  -7    7.58    7.25
   8  -5   7   26.54   14.77
  -8   5  -8   46.12   15.02
   8  -5   8   24.88   12.28
   8  -5   9   15.84   11.92
   8  -4 -10   -6.66    7.82
  -8   4  10   -7.16    6.17
   8  -4  -9   -6.31    7.67
   8  -4  -9  -10.90    8.75
  -8   4   9   -4.25    5.41
   8  -4  -8    2.93    5.16
   8  -4  -8   -6.59    8.10
  -8   4   8    3.87    7.44
   8  -4  -7    3.96    6.97
   8  -4  -7    3.56    6.66
  -8   4   7    4.27    7.30
   8  -4  -6   33.39   13.39
   8  -4  -6   27.23   12.97
  -8   4   6   16.14    9.22
   8  -4  -5   15.67   10.26
   8  -4  -5    7.49    7.79
  -8   4   5   26.05   11.47
   8  -4  -4    6.34    7.05
   8  -4  -4   -8.75   10.36
  -8   4   4   14.56    9.95
  -8   4   3   14.17   10.75
   8  -4  -3    8.24    7.16
   8  -4  -3    9.92    8.51
   8  -4  -3   -8.97    6.79
  -8   4   2   -5.18    9.54
   8  -4  -2   -8.37    8.67
   8  -4  -2  -22.79   13.02
   8  -4  -2   -0.57    6.00
  -8   4   1    3.96    5.43
   8  -4  -1   24.40   12.47
   8  -4  -1   12.68    7.79
  -8   4   0    0.65    5.80
   8  -4   0    1.08    6.67
  -8   4  -1   50.43   14.50
   8  -4   1   72.17   17.84
  -8   4  -2    8.25    9.60
   8  -4   2   -1.32    7.52
  -8   4  -3   14.41    9.86
   8  -4   3   18.46   10.90
  -8   4  -4    2.67   10.09
  -8   4  -4   18.22   11.42
   8  -4   4   -6.43    8.24
  -8   4  -5   17.16    9.50
   8  -4   5   11.81    8.04
  -8   4  -5   26.83   10.78
  -8   4  -6   16.23   11.55
   8  -4   6  -18.83   11.48
  -8   4  -6   -9.92    8.67
   8  -4   7   -5.90    9.28
  -8   4  -7   19.40   12.19
   8  -4   8   22.51   11.56
  -8   4  -8   19.82    9.58
   8  -4   9   10.56   12.00
  -8   4  -9    6.28    8.12
   8  -3 -10    0.60    6.24
   8  -3 -10   -2.37    9.41
  -8   3  10   22.33   10.06
   8  -3  -9    2.53    6.52
   8  -3  -9    0.68    7.62
  -8   3   9   10.21   10.76
   8  -3  -8    0.44    5.06
   8  -3  -8   -3.59    6.49
   8  -3  -8    5.63    9.83
  -8   3   8    9.68    8.12
   8  -3  -7    3.23    6.33
   8  -3  -7   -1.21    7.91
   8  -3  -7   22.43    7.98
  -8   3   7   11.70    7.74
   8  -3  -6   -4.62    7.32
   8  -3  -6   15.42    9.51
   8  -3  -6    1.72    7.45
  -8   3   6    6.26    5.63
   8  -3  -5    5.38    6.31
   8  -3  -5   20.55   11.81
   8  -3  -5   14.25   10.53
  -8   3   5    9.86    8.15
   8  -3  -4   11.26    8.96
   8  -3  -4  -11.12    8.13
  -8   3   4   -7.69    6.45
   8  -3  -3    8.66    9.06
   8  -3  -3   -2.56    5.14
  -8   3   3   16.76   10.77
   8  -3  -2   -8.13    8.97
   8  -3  -2   -2.79    4.30
  -8   3   2   14.58    8.52
   8  -3  -1   17.95   10.38
   8  -3  -1   10.29    5.72
  -8   3   1   11.26    8.54
   8  -3   0   11.86    7.30
  -8   3   0   28.53   12.15
   8  -3   1   78.87   18.17
  -8   3  -1   60.49   15.78
   8  -3   2    7.83    7.80
  -8   3  -2   -0.17    5.06
   8  -3   3   -6.30    8.24
  -8   3  -3   -9.43    9.00
   8  -3   4    3.15    7.01
  -8   3  -4  -10.58    8.05
   8  -3   5   20.20   11.91
  -8   3  -5    9.40    7.98
   8  -3   6    9.07    7.77
  -8   3  -6   -2.72    5.87
   8  -3   7  -14.88    9.51
  -8   3  -7    9.04    6.13
   8  -3   8   46.65   15.19
  -8   3  -8   39.53   12.92
   8  -3   9  -18.62   10.95
  -8   3  -9    5.35    7.94
   8  -2 -10   -7.92    7.95
  -8   2  10   -1.52    6.24
   8  -2  -9  -15.52    8.88
  -8   2   9   -3.43    6.34
   8  -2  -8   -3.21    6.40
  -8   2   8    1.02    4.34
   8  -2  -7   11.74    8.89
   8  -2  -7   17.25   11.40
  -8   2   7   22.93   10.10
   8  -2  -6   -2.25    6.58
   8  -2  -6   14.91    9.97
  -8   2   6    5.87    6.68
   8  -2  -5   27.70   12.22
   8  -2  -5   12.32    8.10
  -8   2   5   15.05    9.85
   8  -2  -4   10.48    8.54
   8  -2  -4   -1.48    5.32
  -8   2   4   -1.21    7.99
   8  -2  -3    9.05    7.26
   8  -2  -3    5.35    5.34
  -8   2   3    3.60    6.05
   8  -2  -2    5.45    7.68
   8  -2  -2   12.23    7.08
  -8   2   2   -0.99    6.54
   8  -2  -1   19.78   10.85
   8  -2  -1   -0.13    4.47
  -8   2   1    5.83    7.56
   8  -2   0   23.62   11.66
  -8   2   0   26.23   11.49
   8  -2   1   53.84   15.32
  -8   2  -1   19.20   10.51
   8  -2   2   21.46   11.08
  -8   2  -2   -6.92    6.59
   8  -2   3    2.93    5.81
  -8   2  -3   -1.85    7.39
   8  -2   4    1.34    7.92
  -8   2  -4    3.32    6.05
   8  -2   5   24.74   11.20
   8  -2   5   24.29   11.55
  -8   2  -5   51.06   14.15
   8  -2   6    8.99    7.63
  -8   2  -6    1.40    7.19
   8  -2   7  -17.28   10.22
  -8   2  -7    4.68    8.10
   8  -2   8   12.02    8.37
  -8   1   7    2.77    7.84
   8  -1  -7   22.63   11.64
  -8   1   7   10.87    8.67
   8  -1  -6    0.18    6.93
  -8   1   6   -0.32    6.82
   8  -1  -6   10.62    8.10
  -8   1   5   31.92   13.12
   8  -1  -5   13.52    9.27
  -8   1   4   19.34   11.92
   8  -1  -4   -1.35    6.01
  -8   1   3   -2.82    6.20
   8  -1  -3   19.76   10.63
  -8   1   2    3.79    6.67
   8  -1  -2   17.79   10.41
  -8   1   1    1.70    6.88
   8  -1  -1   16.89    9.64
  -8   1   0   43.49   14.93
   8  -1   0   21.92   10.98
  -8   1  -1   19.29    9.60
   8  -1   1   11.63   10.53
  -8   1  -2   22.41   12.12
   8  -1   2   24.82   11.67
  -8   1  -3   -6.29    8.24
   8  -1   3   10.02    8.88
   8  -1   4   16.26   11.73
   8  -1   4   16.95    9.56
   8  -1   5   -0.04    5.07
  -8   0   7    9.29    7.26
  -8   0   6   -1.60    7.08
  -8   0   5    2.00    5.35
  -8   0   4   -2.47    5.42
   8   0   2    3.84    5.06
   8   0   3   -0.88    4.94
   8   0   4   11.38    7.20
   9  -5  -4    2.99    6.16
   9  -4  -5   18.12   10.94
   9  -4  -4    0.20    6.13
   9  -3  -5   -6.60    7.22
   9  -3  -4   -3.98    6.11
   0   0   0    0.00    0.00
TITL shI_5164_IgFr_auto in P-1
REM P-1 (#2 in standard setting)
CELL 0.71073   6.853741   7.087260  14.514541  95.7462  91.1555 115.0016
ZERR    3.00   0.000455   0.000586   0.000566   0.0047   0.0042   0.0072
LATT  1
SFAC C H N O Br Pb
UNIT 18.00 24.00 3.00 6.00 6.00 3.00
TREF
HKLF 4
END
_computing_structure_solution     'SHELXT 2018/2 (Sheldrick, 2018)'
;
_shelx_hkl_checksum     46070
_shelx_res_file
;
TITL shi_5164_igfr_auto_a.res in P-1
    shi_5164_igfr_auto.res
    created by SHELXL-2018/3 at 15:55:24 on 14-Jun-2023
REM Old TITL shI_5164_IgFr_auto in P-1
REM SHELXT solution in P-1: R1 0.187, Rweak 0.025, Alpha 0.050
REM <I/s> 0.000 for 0 systematic absences, Orientation as input
REM Formula found by SHELXT: C7 N2 O Br4
CELL 0.71073 6.8537 7.0873 14.5145 95.746 91.156 115.002
ZERR 1 0.0005 0.0006 0.0006 0.005 0.004 0.007
LATT 1
SFAC C H Br N O
UNIT 14 16 8 2 4
EQIV $1 -X,-Y,-Z
EQIV $2 1-X,1-Y,1-Z
DFIX 0.85 O1 H1
L.S. 20
PLAN  6
SIZE 0.17 0.11 0.06
TEMP 19.85
CONF
BIND Br3 Br4
BIND Br1 Br1_$2
BIND Br4 Br4_$1
BOND
list 4
MORE -1
BOND $H
fmap 2
acta
REM <olex2.extras>
REM <HklSrc "%.\\shI_5164_IgFr_auto.hkl">
REM </olex2.extras>
WGHT    0.018600
EXTI    0.011088
FVAR       0.41986
BR2   3    0.067453    0.459166    0.305153    11.00000    0.05155    0.04178 =
         0.05931    0.00758    0.00149    0.01851
BR3   3   -0.181674    0.439796    0.152101    11.00000    0.06869    0.07724 =
         0.05125    0.00131   -0.00807    0.04128
BR1   3    0.296879    0.476612    0.436794    11.00000    0.07880    0.05301 =
         0.06621    0.00194   -0.02235    0.02656
BR4   3   -0.047548    0.122525    0.046133    11.00000    0.07795    0.07176 =
         0.05924    0.01402   -0.02006    0.00693
O1    5    0.913730    0.887450    0.382124    11.00000    0.05614    0.07683 =
         0.04655   -0.00108   -0.01047    0.04159
O2    5    0.789468    1.061265    0.483856    11.00000    0.05698    0.07197 =
         0.03567   -0.01233   -0.00687    0.03551
N1    4    0.459521    0.821851    0.181092    11.00000    0.03889    0.04592 =
         0.03518   -0.00019   -0.00414    0.01464
C2    1    0.629729    0.959715    0.331377    11.00000    0.02890    0.03977 =
         0.03202    0.00605   -0.00301    0.01177
C6    1    0.787311    0.973596    0.406217    11.00000    0.03811    0.04445 =
         0.04846    0.00478   -0.00200    0.02071
C1    1    0.603450    0.834158    0.248768    11.00000    0.03506    0.04520 =
         0.04324    0.00417   -0.00228    0.01429
AFIX  43
H1A   2    0.685057    0.758027    0.239789    11.00000   -1.20000
AFIX   0
C4    1    0.364695    1.058151    0.273030    11.00000    0.04841    0.05260 =
         0.05119    0.00401   -0.00186    0.03188
AFIX  43
H4    2    0.282856    1.134418    0.280155    11.00000   -1.20000
AFIX   0
C5    1    0.342142    0.930540    0.192779    11.00000    0.04512    0.06292 =
         0.04091    0.00912   -0.00657    0.02353
AFIX  43
H5    2    0.243026    0.919298    0.145413    11.00000   -1.20000
AFIX   0
C3    1    0.509265    1.072557    0.342935    11.00000    0.04742    0.04416 =
         0.03915    0.00233    0.00061    0.01851
AFIX  43
H3    2    0.525837    1.158505    0.398084    11.00000   -1.20000
AFIX   0
C7    1    0.427886    0.681621    0.094250    11.00000    0.07275    0.07708 =
         0.04111   -0.01992   -0.01815    0.03417
AFIX 137
H7A   2    0.508370    0.600249    0.100281    11.00000   -1.50000
H7B   2    0.477346    0.763988    0.043741    11.00000   -1.50000
H7C   2    0.277369    0.589438    0.082258    11.00000   -1.50000
AFIX   0
H1    2    0.992055    0.879164    0.425612    11.00000   -1.50000
HKLF 4
REM  shi_5164_igfr_auto_a.res in P-1
REM wR2 = 0.0740, GooF = S = 1.012, Restrained GooF = 1.012 for all data
REM R1 = 0.0470 for 1848 Fo > 4sig(Fo) and 0.0968 for all 3008 data
REM 132 parameters refined using 1 restraints
END
WGHT      0.0186      0.0000
REM Highest difference peak  0.543,  deepest hole -0.474,  1-sigma level  0.105
Q1    1   0.0264  0.0739  0.0819  11.00000  0.05    0.53
Q2    1   0.1370  0.2190  0.1471  11.00000  0.05    0.44
Q3    1  -0.0479  0.3168  0.3200  11.00000  0.05    0.42
Q4    1  -0.1049  0.0313 -0.0263  11.00000  0.05    0.41
Q5    1  -0.1075  0.5630  0.1270  11.00000  0.05    0.38
Q6    1  -0.2978  0.4590  0.1145  11.00000  0.05    0.38
;
_shelx_res_checksum     51912
