# Supplementary material for: Crystal structure of bis­(3-carb­oxy-1-methyl­pyrid­inium) octa­bromide
Source: Acta Crystallogr E Crystallogr Commun. 2023 Oct 3;79(Pt 11):977–81. doi: 10.1107/S2056989023008460 (PMC10626950; doi:10.1107/S2056989023008460)
Supplement: Supplementary file 2 [file e-79-00977-Isup2.hkl]

data_I                                                                          
_shelx_title ' shi_5164_igfr_auto_a.res in P-1'                                 
_shelx_refln_list_code          4                                               
_shelx_F_calc_maximum      277.81                                               
_exptl_crystal_F_000       426.00                                               
_reflns_d_resolution_high  0.7259                                               
                                                                                
loop_                                                                           
 _space_group_symop_operation_xyz                                               
 'x, y, z'                                                                      
 '-x, -y, -z'                                                                   
                                                                                
_cell_length_a     6.8537                                                       
_cell_length_b     7.0873                                                       
_cell_length_c    14.5145                                                       
_cell_angle_alpha  95.746                                                       
_cell_angle_beta   91.156                                                       
_cell_angle_gamma 115.002                                                       
                                                                                
_shelx_F_squared_multiplier     1.000                                           
                                                                                
loop_                                                                           
 _refln_index_h                                                                 
 _refln_index_k                                                                 
 _refln_index_l                                                                 
 _refln_F_squared_calc                                                          
 _refln_F_squared_meas                                                          
 _refln_F_squared_sigma                                                         
 _refln_observed_status                                                         
   1   0   0       6573.97       6703.65        57.84 o                         
   2   0   0         65.97         59.45         5.83 o                         
   3   0   0        475.37        523.92        20.20 o                         
   4   0   0         51.29         48.12        28.37 o                         
   5   0   0         39.96         29.50        24.62 o                         
   6   0   0         13.61        -19.80        38.18 o                         
   7   0   0        191.21        164.31        60.39 o                         
  -8   1   0        143.16        176.27        61.20 o                         
  -7   1   0        146.78        178.05        42.39 o                         
  -6   1   0         13.59         43.91        34.10 o                         
  -5   1   0        128.04        100.62        17.75 o                         
  -4   1   0        320.55        281.31        32.40 o                         
  -3   1   0         38.04         26.91        10.60 o                         
  -2   1   0       1737.08       1795.17        41.08 o                         
  -1   1   0       2964.72       2942.29        43.97 o                         
   0   1   0       3324.24       3468.47        59.48 o                         
   1   1   0        254.45        268.58         9.70 o                         
   2   1   0       5087.35       5131.96        63.72 o                         
   3   1   0        177.87        164.46        17.70 o                         
   4   1   0         53.27         84.10        23.37 o                         
   5   1   0        426.60        391.19        44.24 o                         
   6   1   0         27.58         20.30        22.69 o                         
   7   1   0         19.14         21.44        33.24 o                         
  -8   2   0         84.47        141.48        46.44 o                         
  -7   2   0        311.13        272.61        38.01 o                         
  -6   2   0          2.94         22.50        18.95 o                         
  -5   2   0       2225.48       2211.28        97.95 o                         
  -4   2   0       3355.12       3295.05        89.29 o                         
  -3   2   0        274.54        233.48        16.99 o                         
  -2   2   0       4244.58       4231.32        72.61 o                         
  -1   2   0       2766.88       2852.50        57.32 o                         
   0   2   0      25637.08      25069.39       573.92 o                         
   1   2   0       2099.80       2136.76        38.08 o                         
   2   2   0        286.12        322.05        18.11 o                         
   3   2   0       1439.37       1448.44        51.68 o                         
   4   2   0       1545.20       1588.09        60.78 o                         
   5   2   0        188.09        183.19        23.97 o                         
   6   2   0          3.59         26.86        40.68 o                         
  -8   3   0         80.92        102.79        47.29 o                         
  -7   3   0        122.12         96.31        24.19 o                         
  -6   3   0         18.52          7.17        38.29 o                         
  -5   3   0       1654.46       1724.95        83.29 o                         
  -4   3   0       1781.60       1700.07        48.58 o                         
  -3   3   0          4.56         23.93        11.93 o                         
  -2   3   0       1841.28       1915.71        56.29 o                         
  -1   3   0       3980.27       3847.51        86.19 o                         
   0   3   0      11437.84      11267.10       135.74 o                         
   1   3   0       1263.10       1264.10        36.36 o                         
   2   3   0         36.80         37.09         9.87 o                         
   3   3   0        704.34        700.83        43.08 o                         
   4   3   0        439.72        446.32        44.28 o                         
   5   3   0         39.47         64.13        23.27 o                         
   6   3   0         46.44        127.53        41.50 o                         
  -8   4   0         17.08          4.82        24.83 o                         
  -7   4   0         46.52         36.71        22.45 o                         
  -6   4   0         30.59         23.63        21.05 o                         
  -5   4   0       2063.18       2046.29        62.20 o                         
  -4   4   0       3417.18       3653.82       146.41 o                         
  -3   4   0        127.99        141.34        26.13 o                         
  -2   4   0        979.57       1009.58        65.60 o                         
  -1   4   0        562.44        552.23        35.70 o                         
   0   4   0        183.37        176.23        18.71 o                         
   1   4   0         57.68         60.62        20.56 o                         
   2   4   0        667.66        725.98        30.87 o                         
   3   4   0        187.45        168.56        35.25 o                         
   4   4   0        349.22        335.56        52.57 o                         
   5   4   0         10.52          6.95        21.62 o                         
  -8   5   0          0.89         10.64        26.74 o                         
  -7   5   0          9.27         -8.57        20.22 o                         
  -6   5   0         25.41        -19.17        22.89 o                         
  -5   5   0       2720.55       2804.47       130.69 o                         
  -4   5   0       2879.44       2849.45       128.60 o                         
  -3   5   0          0.14         -4.47        13.23 o                         
  -2   5   0        109.96         93.68        28.80 o                         
  -1   5   0          3.24         10.09        11.19 o                         
   0   5   0       1127.23       1075.83        63.75 o                         
   1   5   0        636.42        690.21        52.23 o                         
   2   5   0         86.36         61.37        23.65 o                         
   3   5   0        701.23        793.00        80.11 o                         
   4   5   0        412.27        451.37        69.34 o                         
  -8   6   0         14.52         12.73        20.83 o                         
  -7   6   0        113.23        106.42        33.39 o                         
  -6   6   0          3.57         -6.67        33.14 o                         
  -5   6   0        976.49       1030.58        83.50 o                         
  -4   6   0       1025.48       1092.93        83.91 o                         
  -3   6   0         79.40         60.15        23.41 o                         
  -2   6   0          0.22         12.85        22.24 o                         
  -1   6   0        292.79        324.43        39.86 o                         
   0   6   0          7.45         14.64        17.76 o                         
   1   6   0          0.18        -10.05        19.94 o                         
   2   6   0          3.99         19.10        23.01 o                         
   3   6   0         29.45         25.41        46.09 o                         
  -7   7   0         10.04        129.63        47.42 o                         
  -6   7   0         19.68        -15.24        24.31 o                         
  -5   7   0        550.08        585.40        80.57 o                         
  -4   7   0        767.69        806.31        76.77 o                         
  -3   7   0          0.22          4.31        29.92 o                         
  -2   7   0         69.81         43.08        21.93 o                         
  -1   7   0        814.10        796.88        67.48 o                         
   0   7   0         18.28         61.55        30.18 o                         
   1   7   0          4.13         -0.21        30.56 o                         
  -6   8   0          0.17        -21.39        29.44 o                         
  -5   8   0        262.43        132.15        54.89 o                         
  -4   8   0        188.38        129.63        53.86 o                         
  -3   8   0         17.66          4.08        27.81 o                         
  -2   8   0         26.48         16.47        22.25 o                         
  -1   8   0         54.80         63.27        35.72 o                         
   0   8   0         18.76         27.19        30.27 o                         
  -5   9   0         19.71         31.94        47.54 o                         
  -4   9   0         45.69        -16.51        45.16 o                         
  -3   9   0          0.65         68.02        41.24 o                         
   4  -9   1        144.75        148.74        57.20 o                         
   5  -9   1        120.92        104.75        60.15 o                         
   0  -8   1        112.17         60.58        33.50 o                         
   1  -8   1         22.38        144.96        50.11 o                         
   2  -8   1         19.83         19.64        18.25 o                         
   3  -8   1         44.98         29.51        28.87 o                         
   4  -8   1        462.93        533.31        67.72 o                         
   5  -8   1        189.77        166.92        58.52 o                         
   6  -8   1          3.46          4.88        30.01 o                         
   7  -8   1          0.54         94.51        62.34 o                         
  -1  -7   1        212.84        238.05        49.12 o                         
   0  -7   1        563.22        658.09        79.89 o                         
   1  -7   1        136.35        113.84        32.85 o                         
   2  -7   1          0.79        -23.07        23.07 o                         
   3  -7   1         21.28         33.23        55.23 o                         
   4  -7   1         96.17        134.67        35.02 o                         
   5  -7   1        257.95        220.15        42.48 o                         
   6  -7   1         50.05         87.75        31.29 o                         
   7  -7   1         22.04          6.74        18.52 o                         
  -3  -6   1        121.58        113.93        39.54 o                         
  -2  -6   1          7.93         13.45        20.25 o                         
  -1  -6   1        739.86        625.73        54.57 o                         
   0  -6   1       1891.20       1927.47        93.58 o                         
   1  -6   1         70.71         65.21        20.78 o                         
   2  -6   1        228.37        224.79        53.57 o                         
   3  -6   1          0.45         29.99        20.13 o                         
   4  -6   1        425.19        350.56        50.76 o                         
   5  -6   1        170.10        198.95        42.10 o                         
   6  -6   1          1.29          7.52        19.71 o                         
   7  -6   1         33.95         15.84        24.90 o                         
   8  -6   1        263.12        233.75        38.90 o                         
  -4  -5   1          2.76         24.80        59.17 o                         
  -3  -5   1         46.97         69.32        29.06 o                         
  -2  -5   1         99.03         69.44        47.75 o                         
  -1  -5   1         83.65         92.20        21.79 o                         
   0  -5   1       2545.10       2539.58        97.02 o                         
   1  -5   1          0.72          7.34         8.06 o                         
   2  -5   1        353.74        350.82        81.95 o                         
   3  -5   1          0.88          0.25        25.47 o                         
   4  -5   1          6.31          2.90        17.62 o                         
   5  -5   1        111.63        109.58        23.61 o                         
   6  -5   1         25.70         68.48        26.66 o                         
   7  -5   1         91.62        165.03        34.37 o                         
   8  -5   1        223.23        286.39        49.45 o                         
  -5  -4   1         62.71         55.19        28.24 o                         
  -4  -4   1         37.32         26.67        18.71 o                         
  -3  -4   1         28.95         28.90        49.81 o                         
  -2  -4   1          1.19         11.98         7.15 o                         
  -1  -4   1       3800.35       3655.60       105.14 o                         
   0  -4   1      11137.07      11222.81       264.24 o                         
   1  -4   1       1943.11       1898.84        90.84 o                         
   2  -4   1        267.20        286.43        29.31 o                         
   3  -4   1       3630.81       3687.37       137.41 o                         
   4  -4   1       1347.40       1285.61        71.58 o                         
   5  -4   1         19.80         36.02        10.01 o                         
   6  -4   1          0.08         -9.15        20.51 o                         
   7  -4   1        314.01        318.94        46.22 o                         
   8  -4   1        347.87        346.33        63.89 o                         
  -6  -3   1          2.74         30.99        45.89 o                         
  -5  -3   1        175.50        126.49        40.99 o                         
  -4  -3   1          1.33         -6.52        19.85 o                         
  -3  -3   1        109.64        120.44        17.64 o                         
  -2  -3   1          5.96          7.43         4.75 o                         
  -1  -3   1       1374.94       1267.80        52.21 o                         
   0  -3   1       5767.98       5597.88       103.15 o                         
   1  -3   1        928.27        911.52        38.34 o                         
   2  -3   1       2351.00       2341.49        62.74 o                         
   3  -3   1         13.09          0.97        10.61 o                         
   4  -3   1        150.02        141.33        15.33 o                         
   5  -3   1        139.62        141.96        25.02 o                         
   6  -3   1        215.87        173.95        24.67 o                         
   7  -3   1         72.19         68.35        22.64 o                         
   8  -3   1        288.49        395.14        67.64 o                         
  -6  -2   1        140.34        200.10        46.70 o                         
  -5  -2   1        921.95        958.63        53.36 o                         
  -4  -2   1       2604.58       2662.95        82.04 o                         
  -3  -2   1        956.09        975.16        43.38 o                         
  -2  -2   1        992.00       1019.46        55.21 o                         
  -1  -2   1        161.26        175.29        10.02 o                         
   0  -2   1      16063.49      16009.59       189.41 o                         
   1  -2   1         42.83         48.30         7.61 o                         
   2  -2   1        785.99        837.95        30.15 o                         
   3  -2   1       8392.48       8583.95       103.31 o                         
   4  -2   1       8884.80       8665.11       159.51 o                         
   5  -2   1        196.43        223.72        24.08 o                         
   6  -2   1         13.76         13.84        14.08 o                         
   7  -2   1        121.31        111.32        33.98 o                         
   8  -2   1         84.90        196.52        98.27 o                         
  -7  -1   1         23.71        -13.67        42.04 o                         
  -6  -1   1         18.32         23.79        29.42 o                         
  -5  -1   1       1301.65       1246.12        57.62 o                         
  -4  -1   1        369.35        338.44        23.98 o                         
  -3  -1   1       1772.37       1751.54        42.92 o                         
  -2  -1   1        772.06        790.37        20.91 o                         
  -1  -1   1       8284.25       8728.54        85.20 o                         
   0  -1   1       4317.46       4326.83        70.06 o                         
   1  -1   1       1620.44       1656.10        32.08 o                         
   2  -1   1         82.85        101.65         8.10 o                         
   3  -1   1       8963.48       9079.32       106.80 o                         
   4  -1   1       4420.36       4332.13        90.32 o                         
   5  -1   1        113.62        117.66        15.45 o                         
   6  -1   1         84.70        120.14        34.82 o                         
   7  -1   1         85.52        129.76        38.62 o                         
   8  -1   1         62.47         88.72        40.25 o                         
  -7   0   1          1.83        -30.46        30.46 o                         
  -6   0   1          0.24        -28.08        28.08 o                         
  -5   0   1       1971.79       1644.22       137.06 o                         
  -4   0   1       2281.82       2095.84        70.06 o                         
  -3   0   1         18.20         28.68         6.65 o                         
  -2   0   1        924.63        925.52        22.59 o                         
  -1   0   1       1614.81       1663.12        23.45 o                         
   1   0   1       2961.68       2968.89        30.23 o                         
   2   0   1       7718.79       7545.28        80.94 o                         
   3   0   1       2290.93       2191.62        46.05 o                         
   4   0   1       2842.15       2877.04       101.82 o                         
   5   0   1         23.76        -31.09        31.09 o                         
   6   0   1        164.10        223.34        62.72 o                         
   7   0   1          0.36        -21.90        32.22 o                         
  -8   1   1          0.08         45.53        43.08 o                         
  -7   1   1         44.69         27.52        37.79 o                         
  -6   1   1        379.25        368.73        47.96 o                         
  -5   1   1       5720.25       5674.24       102.31 o                         
  -4   1   1       4728.97       4431.44       113.31 o                         
  -3   1   1         35.84         50.10        14.22 o                         
  -2   1   1          2.90         -0.42         4.92 o                         
  -1   1   1       5331.83       5238.13        62.19 o                         
   0   1   1        763.98        749.71        17.42 o                         
   1   1   1       1054.53       1066.24        25.93 o                         
   2   1   1       2899.11       2919.27        56.93 o                         
   3   1   1      14931.55      14900.57       206.63 o                         
   4   1   1       4827.32       4849.64       119.75 o                         
   5   1   1        169.87        181.29        50.29 o                         
   6   1   1          3.07         25.07        25.13 o                         
   7   1   1         33.26         19.01        21.74 o                         
  -8   2   1         21.24         32.47        26.77 o                         
  -7   2   1         41.93         50.91        21.24 o                         
  -6   2   1          6.06         34.54        17.16 o                         
  -5   2   1       1017.63       1001.29        61.00 o                         
  -4   2   1         65.97         66.58        15.44 o                         
  -3   2   1       3306.13       3228.86        65.11 o                         
  -2   2   1        334.16        339.93        18.41 o                         
  -1   2   1       4902.24       4871.89        80.88 o                         
   0   2   1         37.20         30.33         4.76 o                         
   1   2   1         19.49         16.14         4.24 o                         
   2   2   1        211.40        207.84        14.48 o                         
   3   2   1        609.75        629.92        28.35 o                         
   4   2   1        937.89        946.26        39.21 o                         
   5   2   1        120.41        126.65        20.48 o                         
   6   2   1         34.87         54.24        22.03 o                         
  -8   3   1         75.72         70.83        24.52 o                         
  -7   3   1         15.91         -5.82        31.28 o                         
  -6   3   1        169.78        169.00        31.25 o                         
  -5   3   1       2971.21       2907.51       108.96 o                         
  -4   3   1       3228.96       3479.11        95.01 o                         
  -3   3   1        330.46        337.24        26.29 o                         
  -2   3   1       3477.74       3553.84        78.59 o                         
  -1   3   1      14570.63      14414.17       250.19 o                         
   0   3   1       3622.29       3464.03        70.98 o                         
   1   3   1         14.56         13.15         6.94 o                         
   2   3   1         37.28         40.86         8.23 o                         
   3   3   1       1085.58       1043.73        41.39 o                         
   4   3   1        643.39        669.87        53.64 o                         
   5   3   1         24.39         43.15        50.66 o                         
   6   3   1         16.34         50.14        30.27 o                         
  -8   4   1         48.33         62.32        29.60 o                         
  -7   4   1          0.05         12.44        21.79 o                         
  -6   4   1         14.15         29.24        19.53 o                         
  -5   4   1        724.76        676.87        48.59 o                         
  -4   4   1         48.88         44.38        12.69 o                         
  -3   4   1        843.05        818.49        58.92 o                         
  -2   4   1        416.07        355.06        38.92 o                         
  -1   4   1       5670.07       5308.53       158.93 o                         
   0   4   1         16.38         15.79         6.46 o                         
   1   4   1        606.86        555.13        36.10 o                         
   2   4   1        524.04        535.26        29.20 o                         
   3   4   1        488.02        497.17        37.80 o                         
   4   4   1        492.51        614.25        70.28 o                         
   5   4   1         37.17         62.87        59.51 o                         
  -8   5   1         25.84         10.61        31.16 o                         
  -7   5   1          7.41         37.42        20.21 o                         
  -6   5   1          1.92          7.19        24.97 o                         
  -5   5   1          1.18          7.20        19.59 o                         
  -4   5   1          0.44         17.69        17.68 o                         
  -3   5   1        591.05        578.80        54.03 o                         
  -2   5   1        576.39        597.17        46.83 o                         
  -1   5   1       5050.84       4810.15       111.45 o                         
   0   5   1        978.32        924.50        38.08 o                         
   1   5   1          7.28          3.87        15.78 o                         
   2   5   1        406.50        363.37        77.33 o                         
   3   5   1         23.46         56.76        28.36 o                         
   4   5   1         11.91          8.03        48.62 o                         
  -8   6   1         18.86          0.76        23.64 o                         
  -7   6   1         10.99         58.02        24.98 o                         
  -6   6   1         81.91        145.95        33.31 o                         
  -5   6   1         83.52         59.21        22.93 o                         
  -4   6   1         62.14         69.30        25.02 o                         
  -3   6   1          5.31         18.98        17.52 o                         
  -2   6   1       1184.12       1017.33        87.44 o                         
  -1   6   1       2425.56       2535.35       111.87 o                         
   0   6   1        388.16        454.87        47.85 o                         
   1   6   1         32.88         30.99        21.05 o                         
   2   6   1          2.26         42.64        24.07 o                         
   3   6   1          5.81          6.43        27.88 o                         
  -7   7   1          0.37        -52.19        52.19 o                         
  -6   7   1         77.81        124.03        59.18 o                         
  -5   7   1        256.00        361.45        87.77 o                         
  -4   7   1         41.49         27.52        20.12 o                         
  -3   7   1         30.69         40.59        41.56 o                         
  -2   7   1          7.80         -5.70        19.33 o                         
  -1   7   1        989.23        993.21        77.03 o                         
   0   7   1          2.54          8.51        18.08 o                         
   1   7   1         15.72         17.00        24.02 o                         
  -6   8   1        132.84         98.51        51.13 o                         
  -5   8   1         67.90         24.74        33.02 o                         
  -4   8   1          0.97         52.13        49.69 o                         
  -3   8   1          4.44          1.49        22.29 o                         
  -2   8   1         84.16         70.27        27.58 o                         
  -1   8   1        276.69        309.31        57.97 o                         
   0   8   1        133.63        164.02        48.21 o                         
  -5   9   1        100.89         89.08        49.76 o                         
  -4   9   1          0.02          2.44        35.51 o                         
  -3   9   1          1.82          9.76        29.27 o                         
   4  -9   2         14.65         23.26        33.07 o                         
   5  -9   2         22.00        -24.28        39.77 o                         
   6  -9   2          6.20         48.28        48.28 o                         
   0  -8   2        393.23        418.57       110.73 o                         
   1  -8   2          9.73         41.85        43.37 o                         
   2  -8   2         21.09         33.10        34.23 o                         
   3  -8   2        392.94        385.48        48.13 o                         
   4  -8   2         68.26        121.85        55.97 o                         
   5  -8   2          0.49         48.16        26.20 o                         
   6  -8   2          7.60         44.14        30.96 o                         
   7  -8   2         61.64          9.59        39.77 o                         
  -1  -7   2         71.69         82.08        39.46 o                         
   0  -7   2        303.85        332.52        56.74 o                         
   1  -7   2          1.30        -18.47        18.47 o                         
   2  -7   2          4.52         29.38        22.78 o                         
   3  -7   2        541.60        523.12        61.74 o                         
   4  -7   2        270.41        287.18        47.03 o                         
   5  -7   2        111.79         81.69        29.91 o                         
   6  -7   2         75.90         14.72        22.36 o                         
   7  -7   2         96.05         93.49        29.76 o                         
   8  -7   2        114.60        140.84        60.15 o                         
  -3  -6   2         23.14         57.20        28.97 o                         
  -2  -6   2        224.80        180.18        42.43 o                         
  -1  -6   2          2.00         -3.03        21.33 o                         
   0  -6   2        174.64        173.44        33.15 o                         
   1  -6   2         56.02         39.13        15.08 o                         
   2  -6   2          0.09          7.23        25.19 o                         
   3  -6   2       2654.92       2709.71       133.25 o                         
   4  -6   2       1589.89       1478.90        99.83 o                         
   5  -6   2          0.31        -18.72        25.75 o                         
   6  -6   2         30.27         30.40        51.98 o                         
   7  -6   2         18.08         55.33        28.29 o                         
   8  -6   2         17.69         73.73        28.78 o                         
  -4  -5   2         18.48         18.25        25.39 o                         
  -3  -5   2         45.97        106.84        64.31 o                         
  -2  -5   2         19.26         25.14        16.05 o                         
  -1  -5   2        115.67         98.23        20.67 o                         
   0  -5   2       1415.50       1414.48        69.59 o                         
   1  -5   2        301.48        298.35        22.85 o                         
   2  -5   2        431.44        439.93        41.53 o                         
   3  -5   2       4663.14       4766.34       170.73 o                         
   4  -5   2       1863.74       1851.01       124.53 o                         
   5  -5   2        212.37        202.25        25.97 o                         
   6  -5   2         87.65         75.91        24.20 o                         
   7  -5   2          1.99         -8.38        20.91 o                         
   8  -5   2         39.42         77.10        33.29 o                         
  -5  -4   2        103.63        120.08        35.73 o                         
  -4  -4   2        132.51        160.07        38.49 o                         
  -3  -4   2          0.99         24.09        20.94 o                         
  -2  -4   2        569.17        626.39        60.26 o                         
  -1  -4   2       1057.72       1061.14        53.99 o                         
   0  -4   2         75.59         89.90        16.68 o                         
   1  -4   2       1089.20       1003.88        50.53 o                         
   2  -4   2        125.11        129.98        19.45 o                         
   3  -4   2       4474.93       4356.21       151.71 o                         
   4  -4   2       2389.65       2321.54        74.42 o                         
   5  -4   2        364.82        388.46        42.43 o                         
   6  -4   2        369.74        349.74        44.15 o                         
   7  -4   2         15.70         -2.00        12.02 o                         
   8  -4   2          3.58         16.36        33.58 o                         
  -6  -3   2         80.30        105.44        36.41 o                         
  -5  -3   2        749.30        852.94        68.29 o                         
  -4  -3   2        455.38        401.00        34.40 o                         
  -3  -3   2          1.64          7.14         8.49 o                         
  -2  -3   2       1306.76       1224.91        45.31 o                         
  -1  -3   2       4926.47       4950.96       114.68 o                         
   0  -3   2         73.19         88.60        11.78 o                         
   1  -3   2        870.91        901.97        36.72 o                         
   2  -3   2       1157.25       1147.39        42.65 o                         
   3  -3   2      12773.87      12967.63       177.89 o                         
   4  -3   2       4338.38       4300.61        97.82 o                         
   5  -3   2        113.46        120.45        25.64 o                         
   6  -3   2        421.89        403.97        35.41 o                         
   7  -3   2        204.09        177.02        51.66 o                         
   8  -3   2         48.44         16.89        24.08 o                         
  -6  -2   2          2.69         22.59        39.45 o                         
  -5  -2   2        152.97        183.29        24.82 o                         
  -4  -2   2         12.23          9.29        11.28 o                         
  -3  -2   2       1028.23       1028.22        38.45 o                         
  -2  -2   2        257.60        260.33        25.63 o                         
  -1  -2   2        591.16        597.60        19.04 o                         
   0  -2   2        286.29        258.01        14.77 o                         
   1  -2   2       1297.26       1375.86        35.78 o                         
   2  -2   2        205.70        255.88        14.64 o                         
   3  -2   2       4830.73       4859.08        74.72 o                         
   4  -2   2        937.48        927.36        57.09 o                         
   5  -2   2        370.14        411.80        31.76 o                         
   6  -2   2        628.25        644.53        98.37 o                         
   7  -2   2        306.52        347.21        60.16 o                         
   8  -2   2          1.05         20.79        80.50 o                         
  -7  -1   2         22.22        -14.07        33.93 o                         
  -6  -1   2         15.52        -20.42        20.42 o                         
  -5  -1   2        446.05        421.31        37.48 o                         
  -4  -1   2        387.05        385.89        25.01 o                         
  -3  -1   2          9.12          5.55         5.18 o                         
  -2  -1   2       6823.82       6743.91        70.09 o                         
  -1  -1   2      77177.64      82977.38      1340.79 o                         
   0  -1   2       2804.15       2884.22        34.01 o                         
   1  -1   2       1841.97       1809.52        28.57 o                         
   2  -1   2         25.33         29.07         5.62 o                         
   3  -1   2       2385.27       2382.30        40.80 o                         
   4  -1   2        448.20        457.25        25.54 o                         
   5  -1   2        123.88        115.95        19.44 o                         
   6  -1   2        465.62        468.18        57.12 o                         
   7  -1   2        478.89        670.64        79.06 o                         
   8  -1   2         63.76        134.11        47.70 o                         
  -7   0   2          0.11         12.99        34.04 o                         
  -6   0   2         13.72         57.13        39.43 o                         
  -5   0   2        126.07        114.92        27.48 o                         
  -4   0   2          2.73         -5.14        11.38 o                         
  -3   0   2        475.54        486.98        23.91 o                         
  -2   0   2       6727.91       6923.30        76.42 o                         
  -1   0   2       3987.45       4063.50        40.23 o                         
   0   0   2         31.46         44.02         3.61 o                         
   1   0   2      10341.18      10148.57        79.34 o                         
   2   0   2       1371.84       1327.32        24.51 o                         
   3   0   2        800.69        780.23        29.02 o                         
   4   0   2       2989.76       2847.98       159.55 o                         
   5   0   2         10.77         10.15        22.69 o                         
   6   0   2        128.25        131.43        48.18 o                         
   7   0   2        349.83        430.63        93.35 o                         
   8   0   2         28.05         21.79        28.71 o                         
  -8   1   2        108.53         52.53        39.72 o                         
  -7   1   2          3.41        -10.33        19.91 o                         
  -6   1   2        351.90        326.27        46.30 o                         
  -5   1   2        146.79        144.35        37.43 o                         
  -4   1   2         68.45         71.23         8.23 o                         
  -3   1   2       2801.81       2806.71        55.05 o                         
  -2   1   2       6358.46       6521.38        85.57 o                         
  -1   1   2      30579.88      29547.62       720.24 o                         
   0   1   2        871.54        974.07        19.68 o                         
   1   1   2        909.37        896.49        25.99 o                         
   2   1   2       1840.10       1825.04        37.59 o                         
   3   1   2        370.98        352.19        18.10 o                         
   4   1   2        291.33        315.59        40.81 o                         
   5   1   2        149.56        142.94        29.82 o                         
   6   1   2          7.70         10.70        49.78 o                         
   7   1   2        141.77        160.09        36.96 o                         
  -8   2   2          8.84         30.56        23.11 o                         
  -7   2   2          9.19         59.91        23.15 o                         
  -6   2   2        249.11        285.82        35.78 o                         
  -5   2   2         77.13         67.88        18.95 o                         
  -4   2   2         52.17         88.89        21.53 o                         
  -3   2   2       1634.17       1712.90        37.45 o                         
  -2   2   2      13503.46      14084.68       153.79 o                         
  -1   2   2      31282.06      31334.13       352.38 o                         
   0   2   2       1050.76       1083.03        29.55 o                         
   1   2   2        204.55        210.19        10.10 o                         
   2   2   2       1560.03       1491.96        41.13 o                         
   3   2   2        358.96        313.76        20.55 o                         
   4   2   2        577.57        610.25        39.23 o                         
   5   2   2        187.89        215.38        37.07 o                         
   6   2   2        222.37        221.09        45.69 o                         
  -8   3   2          4.52          1.92        34.55 o                         
  -7   3   2          0.19        -14.24        14.24 o                         
  -6   3   2        664.14        693.80        78.43 o                         
  -5   3   2        965.16       1005.60        81.67 o                         
  -4   3   2         43.56         35.22         9.28 o                         
  -3   3   2       1006.28       1148.76        56.76 o                         
  -2   3   2        378.81        355.77        22.41 o                         
  -1   3   2       1741.45       1685.30        54.03 o                         
   0   3   2        596.50        581.07        28.09 o                         
   1   3   2       3266.39       3298.06        61.31 o                         
   2   3   2        650.98        661.57        49.60 o                         
   3   3   2        279.78        257.79        21.87 o                         
   4   3   2         16.82         12.63        14.97 o                         
   5   3   2          2.51          9.11        23.32 o                         
   6   3   2         11.26         76.94        33.76 o                         
  -8   4   2          1.25        -23.56        23.56 o                         
  -7   4   2         44.30        -10.19        38.67 o                         
  -6   4   2       1576.92       1454.80       117.94 o                         
  -5   4   2       1097.82       1138.59        68.07 o                         
  -4   4   2         23.96         29.42        10.93 o                         
  -3   4   2        130.86        128.36        23.23 o                         
  -2   4   2       1685.85       1719.68        82.22 o                         
  -1   4   2       6690.58       6494.68       200.98 o                         
   0   4   2        429.86        435.12        27.58 o                         
   1   4   2        181.92        189.72        16.94 o                         
   2   4   2       2666.59       2802.42        75.06 o                         
   3   4   2       1282.51       1305.70        52.11 o                         
   4   4   2         13.83         37.53        26.99 o                         
   5   4   2          0.02         11.29        38.21 o                         
  -8   5   2         49.19         86.83        31.63 o                         
  -7   5   2         23.48         35.51        37.67 o                         
  -6   5   2        789.83        934.85        69.59 o                         
  -5   5   2        862.41       1005.86        65.67 o                         
  -4   5   2         77.56         37.47        18.74 o                         
  -3   5   2         26.15         27.79        15.58 o                         
  -2   5   2         48.73         35.13        13.66 o                         
  -1   5   2        835.85        755.05        42.88 o                         
   0   5   2         19.80          4.21        17.15 o                         
   1   5   2         34.47         18.81        21.01 o                         
   2   5   2        362.19        418.77        56.40 o                         
   3   5   2        142.18        146.89        39.09 o                         
   4   5   2         25.39         75.61        33.27 o                         
  -8   6   2          5.07         -4.18        27.46 o                         
  -7   6   2         52.28         38.47        73.39 o                         
  -6   6   2        887.13       1012.38        73.65 o                         
  -5   6   2        553.09        567.25        95.98 o                         
  -4   6   2         14.74         66.81        24.95 o                         
  -3   6   2        179.52        123.37        30.56 o                         
  -2   6   2        325.78        309.51        54.30 o                         
  -1   6   2         29.22         61.99        24.59 o                         
   0   6   2          0.05         -8.41        17.27 o                         
   1   6   2          3.60        -24.79        24.79 o                         
   2   6   2        338.43        393.97        51.30 o                         
   3   6   2        232.66        219.13        64.14 o                         
  -7   7   2         20.48        -17.70        32.39 o                         
  -6   7   2        537.26        569.19       109.42 o                         
  -5   7   2        265.85        207.72        70.68 o                         
  -4   7   2         23.54         69.33        48.39 o                         
  -3   7   2         14.30         32.05        43.97 o                         
  -2   7   2          8.24        -26.43        26.43 o                         
  -1   7   2         37.83         70.11        26.75 o                         
   0   7   2         97.65         93.00        27.80 o                         
   1   7   2         27.49         48.82        30.41 o                         
  -6   8   2        162.64        157.54        67.25 o                         
  -5   8   2         57.84         95.15        58.21 o                         
  -4   8   2         13.51        -18.15        39.65 o                         
  -3   8   2         54.50         26.57        34.50 o                         
  -2   8   2        413.79        381.29        71.88 o                         
  -1   8   2          0.31        -12.25        25.69 o                         
  -5   9   2         30.78         15.03        40.45 o                         
  -4   9   2          1.89          6.47        31.09 o                         
  -3   9   2         33.35         33.36        39.09 o                         
   2  -9   3         46.53        -39.32        59.80 o                         
   3  -9   3        306.09        279.26        84.65 o                         
   5  -9   3          9.86         51.28        45.38 o                         
   6  -9   3          0.01        -32.79        41.70 o                         
   0  -8   3          0.19        -19.57        31.44 o                         
   1  -8   3          4.08         53.85        34.37 o                         
   2  -8   3          1.44        -16.56        25.56 o                         
   3  -8   3        304.34        373.77        66.43 o                         
   4  -8   3        148.20        207.87        46.28 o                         
   5  -8   3         63.22         69.76        32.96 o                         
   6  -8   3         12.67         13.55        24.61 o                         
   7  -8   3         47.07        136.27        41.60 o                         
  -1  -7   3        255.79        392.44       123.21 o                         
   0  -7   3          0.01          9.17        26.37 o                         
   1  -7   3         33.96         23.70        31.52 o                         
   2  -7   3         47.14         33.89        19.63 o                         
   3  -7   3        985.98        863.03        79.53 o                         
   4  -7   3        226.58        245.22        46.20 o                         
   5  -7   3          7.95         -7.12        19.74 o                         
   6  -7   3         46.13         68.22        30.45 o                         
   7  -7   3        290.96        339.08        60.64 o                         
   8  -7   3          2.28         46.57        51.45 o                         
  -3  -6   3          0.38        -10.02        55.88 o                         
  -2  -6   3         84.69        127.85        40.50 o                         
  -1  -6   3        309.03        369.53        57.92 o                         
   0  -6   3        124.99        103.81        36.96 o                         
   1  -6   3         60.72         67.27        19.97 o                         
   2  -6   3         96.54         84.16        34.79 o                         
   3  -6   3        843.20        928.46        76.93 o                         
   4  -6   3        299.80        294.36        45.73 o                         
   5  -6   3        101.61        139.26        25.71 o                         
   6  -6   3         81.20        102.64        29.17 o                         
   7  -6   3        277.64        275.91        44.78 o                         
   8  -6   3         39.10         89.89        43.05 o                         
  -4  -5   3         15.77         63.43        31.51 o                         
  -3  -5   3         10.13         44.55        27.39 o                         
  -2  -5   3       1469.48       1422.13       101.18 o                         
  -1  -5   3       3171.96       3212.91       127.26 o                         
   0  -5   3        516.50        510.90        39.41 o                         
   1  -5   3          2.00          4.41         9.29 o                         
   2  -5   3       1104.95       1126.66        88.57 o                         
   3  -5   3          3.62         20.69        17.91 o                         
   4  -5   3          3.87         -1.69        18.63 o                         
   5  -5   3        116.46        107.69        20.94 o                         
   6  -5   3        682.28        660.96        61.56 o                         
   7  -5   3        872.86        967.63       130.62 o                         
   8  -5   3         14.60        -18.36        30.10 o                         
  -5  -4   3         36.29         21.99        23.49 o                         
  -4  -4   3         41.13         39.87        28.56 o                         
  -3  -4   3         54.51         79.61        27.62 o                         
  -2  -4   3       1607.63       1518.83        93.95 o                         
  -1  -4   3       1997.90       1915.35       114.84 o                         
   0  -4   3        722.07        755.74        50.92 o                         
   1  -4   3        732.17        715.06        29.53 o                         
   2  -4   3        105.55        100.84        17.09 o                         
   3  -4   3        652.47        586.24        54.38 o                         
   4  -4   3        711.40        751.57        42.69 o                         
   5  -4   3        263.04        242.09        26.97 o                         
   6  -4   3        178.60        135.34        37.56 o                         
   7  -4   3       1015.85       1071.01        84.05 o                         
   8  -4   3         25.42         92.66        41.48 o                         
  -6  -3   3         64.45         52.30        53.16 o                         
  -5  -3   3        196.67        135.40        50.26 o                         
  -4  -3   3        158.59        228.62        42.32 o                         
  -3  -3   3        196.67        160.55        24.70 o                         
  -2  -3   3        651.06        677.71        36.28 o                         
  -1  -3   3       7886.31       8209.29       127.70 o                         
   0  -3   3        183.39        201.57        16.14 o                         
   1  -3   3        527.49        530.93        26.89 o                         
   2  -3   3       4809.47       4942.17        95.28 o                         
   3  -3   3       3225.34       3201.07       121.80 o                         
   4  -3   3         25.04         24.99         9.89 o                         
   5  -3   3        166.35        125.99        30.01 o                         
   6  -3   3        962.12        868.02        69.57 o                         
   7  -3   3        422.93        489.98        56.06 o                         
   8  -3   3          0.11        -34.48        34.48 o                         
  -6  -2   3        196.65        251.69        37.80 o                         
  -5  -2   3          3.61         11.01        12.93 o                         
  -4  -2   3        186.34        169.40        18.27 o                         
  -3  -2   3        404.34        421.13        24.60 o                         
  -2  -2   3      10685.90      10733.87       192.48 o                         
  -1  -2   3       4118.56       4136.02        57.20 o                         
   0  -2   3        926.50        939.45        16.47 o                         
   1  -2   3        134.61        139.34         9.66 o                         
   2  -2   3      12161.96      12655.38       146.64 o                         
   3  -2   3       3379.56       3439.77        75.40 o                         
   4  -2   3        567.37        547.79        32.35 o                         
   5  -2   3        369.93        396.72        22.58 o                         
   6  -2   3        450.28        492.81        51.27 o                         
   7  -2   3        622.94        583.55       130.14 o                         
   8  -2   3         63.40          4.69        25.91 o                         
  -7  -1   3          5.11         -2.74        23.16 o                         
  -6  -1   3        336.48        387.44        53.24 o                         
  -5  -1   3        238.26        184.90        33.12 o                         
  -4  -1   3          5.17          5.85         6.37 o                         
  -3  -1   3        122.27        109.04        12.86 o                         
  -2  -1   3         14.02         12.51         4.35 o                         
  -1  -1   3       5302.10       5567.63        57.05 o                         
   0  -1   3       7554.60       7604.04        61.71 o                         
   1  -1   3       8987.92       8850.93        93.59 o                         
   2  -1   3       3926.97       3852.75        61.96 o                         
   3  -1   3        884.27        826.25        35.04 o                         
   4  -1   3        445.58        415.05        31.86 o                         
   5  -1   3        354.72        327.70        29.83 o                         
   6  -1   3        227.46        258.25        46.60 o                         
   7  -1   3        140.50        130.79        57.74 o                         
   8  -1   3          0.55          8.85        46.26 o                         
  -7   0   3        235.65        278.14        78.39 o                         
  -6   0   3       1380.87       1303.01       135.24 o                         
  -5   0   3       1134.74       1105.09        52.08 o                         
  -4   0   3        132.90        146.34        15.41 o                         
  -3   0   3          0.82          8.69         4.84 o                         
  -2   0   3        491.27        494.43        15.42 o                         
  -1   0   3       3327.52       3427.85        36.10 o                         
   0   0   3         72.49         74.43         5.96 o                         
   1   0   3       4771.19       4679.34        46.97 o                         
   2   0   3      37068.70      35458.08       307.00 o                         
   3   0   3      11075.92      10941.83       129.39 o                         
   4   0   3         23.02         28.20        19.69 o                         
   5   0   3          4.52         -5.22        27.51 o                         
   6   0   3          7.77          2.16        37.04 o                         
   7   0   3         44.29        103.04        43.83 o                         
   8   0   3         11.12         -4.99        28.02 o                         
  -8   1   3          0.72         31.19        64.05 o                         
  -7   1   3         30.35         53.74        24.40 o                         
  -6   1   3        603.98        551.81        50.41 o                         
  -5   1   3         50.45         58.79        11.17 o                         
  -4   1   3       1599.16       1596.35        57.30 o                         
  -3   1   3         89.25         92.26         8.66 o                         
  -2   1   3          5.65         14.32         5.19 o                         
  -1   1   3       2492.05       2509.09        55.84 o                         
   0   1   3        618.75        631.38        14.67 o                         
   1   1   3         27.57         25.27         3.87 o                         
   2   1   3       5026.05       5096.31        69.21 o                         
   3   1   3       1391.44       1404.93        38.04 o                         
   4   1   3       1084.40       1135.63        74.61 o                         
   5   1   3        295.01        302.33        41.70 o                         
   6   1   3         47.33         98.74        30.67 o                         
   7   1   3         37.53         84.08        32.15 o                         
  -8   2   3          2.51         32.90        19.89 o                         
  -7   2   3        198.79        218.41        37.99 o                         
  -6   2   3       1680.75       1572.59        73.21 o                         
  -5   2   3       1080.76        998.91        62.39 o                         
  -4   2   3          3.55         14.50         8.85 o                         
  -3   2   3       1915.41       1847.77        48.61 o                         
  -2   2   3       4738.45       4673.98        82.51 o                         
  -1   2   3        710.25        723.99        28.22 o                         
   0   2   3       1074.18       1081.79        30.75 o                         
   1   2   3          0.57          6.17         4.32 o                         
   2   2   3       6151.03       6049.36        96.15 o                         
   3   2   3       2024.89       1976.62        55.06 o                         
   4   2   3         55.29         51.53        11.52 o                         
   5   2   3          8.64         31.34        14.89 o                         
   6   2   3        169.00        197.83        32.82 o                         
  -8   3   3          0.13         28.72        30.64 o                         
  -7   3   3        117.90         93.33        22.15 o                         
  -6   3   3       1050.38       1097.97        73.85 o                         
  -5   3   3        127.03         91.44        22.20 o                         
  -4   3   3        543.54        512.09        30.17 o                         
  -3   3   3        701.35        664.58        45.24 o                         
  -2   3   3       2844.50       2753.80       100.12 o                         
  -1   3   3        361.53        414.81        27.21 o                         
   0   3   3        862.60        830.20        32.09 o                         
   1   3   3       2843.05       2848.81        55.14 o                         
   2   3   3       5191.19       5357.27       106.55 o                         
   3   3   3       2010.78       1867.19        62.63 o                         
   4   3   3          7.15         15.11        12.38 o                         
   5   3   3          3.41         -9.58        22.95 o                         
  -8   4   3          0.71         26.38        26.20 o                         
  -7   4   3         65.18         99.34        52.07 o                         
  -6   4   3        213.07        345.01       118.30 o                         
  -5   4   3          4.30          0.25         8.12 o                         
  -4   4   3        531.41        560.83        53.26 o                         
  -3   4   3       1024.85       1060.37        59.27 o                         
  -2   4   3       4771.79       4886.91       118.48 o                         
  -1   4   3        369.58        403.67        36.12 o                         
   0   4   3         18.50         10.51         7.92 o                         
   1   4   3        611.92        590.43        24.79 o                         
   2   4   3        188.51        230.32        23.00 o                         
   3   4   3         66.68         52.05        12.52 o                         
   4   4   3        208.70        173.71        39.98 o                         
   5   4   3         15.84         25.65        26.19 o                         
  -8   5   3          1.25         10.20        26.42 o                         
  -7   5   3          3.24         -7.98        22.41 o                         
  -6   5   3        449.62        337.37       104.89 o                         
  -5   5   3         60.35         78.70        21.29 o                         
  -4   5   3          1.12          4.29        19.74 o                         
  -3   5   3       2461.46       2339.85       100.43 o                         
  -2   5   3       3563.58       3438.82       112.73 o                         
  -1   5   3        284.86        264.01        35.74 o                         
   0   5   3         93.03         65.24        18.33 o                         
   1   5   3         41.56         33.69        23.08 o                         
   2   5   3        442.83        446.77        41.94 o                         
   3   5   3        306.48        321.83        81.93 o                         
   4   5   3         90.09         77.61        59.18 o                         
  -8   6   3          0.28          5.76        23.20 o                         
  -7   6   3          1.26         65.78        34.10 o                         
  -6   6   3         23.12          6.32        44.65 o                         
  -5   6   3         44.05         26.72        38.30 o                         
  -4   6   3         41.39         65.23        23.19 o                         
  -3   6   3        274.69        335.56        47.35 o                         
  -2   6   3       2589.08       2766.87       110.30 o                         
  -1   6   3         99.65         92.82        25.24 o                         
   0   6   3        116.79        123.05        47.80 o                         
   1   6   3         14.35         35.30        27.69 o                         
   2   6   3         21.82         83.88       143.59 o                         
   3   6   3         39.59        138.53        44.24 o                         
  -7   7   3         30.66         19.57        38.41 o                         
  -6   7   3          1.23         -6.69        32.45 o                         
  -5   7   3          0.29        -14.92        28.70 o                         
  -4   7   3          2.77        -36.99        36.99 o                         
  -3   7   3        641.13        702.35       118.16 o                         
  -2   7   3        648.07        707.29        67.56 o                         
  -1   7   3        179.38        257.73        42.65 o                         
   0   7   3          5.14         45.02        23.71 o                         
   1   7   3        113.60        152.04        34.55 o                         
  -6   8   3         35.17          8.34        35.46 o                         
  -5   8   3          0.39        -37.72        37.72 o                         
  -4   8   3          0.59         17.93        33.30 o                         
  -3   8   3        171.81        156.83        61.21 o                         
  -2   8   3        446.19        470.85        60.02 o                         
  -1   8   3          0.14        -17.89        24.45 o                         
  -4   9   3          0.06        170.30        71.48 o                         
  -3   9   3          9.56          6.07        45.50 o                         
  -2   9   3         62.59         97.93        58.33 o                         
   2  -9   4         59.11         29.62        54.07 o                         
   3  -9   4          8.08          9.59        46.29 o                         
   4  -9   4          1.15        -17.70        30.92 o                         
   5  -9   4          2.89         11.47        23.23 o                         
   6  -9   4         74.27        172.37        67.63 o                         
   0  -8   4          0.49         30.59        66.71 o                         
   1  -8   4          5.06         28.84        43.40 o                         
   2  -8   4         85.93        129.41        33.02 o                         
   3  -8   4          0.27         12.75        24.02 o                         
   4  -8   4        165.24        150.71        40.52 o                         
   5  -8   4         20.39         14.61        26.34 o                         
   6  -8   4        202.16        264.14        54.88 o                         
   7  -8   4        182.08        198.70        80.62 o                         
  -1  -7   4         85.86         72.38        35.88 o                         
   0  -7   4          7.95         26.12        67.85 o                         
   1  -7   4          5.68         20.09        18.91 o                         
   2  -7   4        866.94        875.54        76.66 o                         
   3  -7   4        181.87        214.14        41.95 o                         
   4  -7   4          4.24         28.96        21.10 o                         
   5  -7   4         14.18         26.94        17.41 o                         
   6  -7   4        130.34        150.84        39.96 o                         
   7  -7   4        155.30         83.43        32.34 o                         
   8  -7   4          2.60          6.52        43.62 o                         
  -3  -6   4         29.47         44.90        30.03 o                         
  -2  -6   4        229.19        215.32        44.03 o                         
  -1  -6   4        700.25        645.51        73.31 o                         
   0  -6   4         53.80         42.84        23.30 o                         
   1  -6   4        586.18        529.47        60.88 o                         
   2  -6   4       2419.42       2312.44        73.09 o                         
   3  -6   4        435.91        364.53        48.56 o                         
   4  -6   4        281.74        283.32        48.09 o                         
   5  -6   4         67.11         40.28        16.10 o                         
   6  -6   4        127.51        141.38        33.28 o                         
   7  -6   4        181.50        189.91        98.81 o                         
   8  -6   4          0.51         44.95        31.21 o                         
  -4  -5   4          1.41          4.10        23.79 o                         
  -3  -5   4         60.91         12.20        20.41 o                         
  -2  -5   4          4.27         42.25        29.31 o                         
  -1  -5   4         81.50         50.54        17.63 o                         
   0  -5   4        325.10        344.87        30.81 o                         
   1  -5   4         40.49         42.12         9.20 o                         
   2  -5   4       3116.06       2994.90       107.63 o                         
   3  -5   4        597.01        542.51        55.20 o                         
   4  -5   4        770.31        780.41        56.58 o                         
   5  -5   4        334.48        319.68        32.94 o                         
   6  -5   4        154.84        125.27        36.96 o                         
   7  -5   4         76.32         77.26        30.68 o                         
   8  -5   4          0.01         -6.90        28.49 o                         
  -5  -4   4         71.48        125.88        40.65 o                         
  -4  -4   4         36.58        104.19        43.32 o                         
  -3  -4   4        251.96        253.33        43.14 o                         
  -2  -4   4         88.00         99.84        15.92 o                         
  -1  -4   4         46.82         40.96        10.90 o                         
   0  -4   4         10.36         40.21         9.98 o                         
   1  -4   4       1956.05       1841.35        49.78 o                         
   2  -4   4      13866.31      13982.35       241.58 o                         
   3  -4   4       2882.31       2793.14        93.78 o                         
   4  -4   4        227.04        249.45        26.03 o                         
   5  -4   4        240.46        207.40        38.33 o                         
   6  -4   4        157.06        189.47        46.68 o                         
   7  -4   4          4.78        -20.84        20.84 o                         
   8  -4   4          5.72         19.88        34.08 o                         
  -6  -3   4         41.69         11.95        24.85 o                         
  -5  -3   4          0.56          8.03        19.28 o                         
  -4  -3   4         88.30         60.19        49.20 o                         
  -3  -3   4         14.51          9.09        14.29 o                         
  -2  -3   4         19.99         24.01         8.34 o                         
  -1  -3   4       1680.62       1572.36        32.28 o                         
   0  -3   4        271.05        272.97        12.36 o                         
   1  -3   4       1038.56        980.99        36.62 o                         
   2  -3   4       8949.21       8993.64       123.51 o                         
   3  -3   4        780.92        777.65        40.47 o                         
   4  -3   4       1497.54       1445.95        70.82 o                         
   5  -3   4        930.61        870.92        45.02 o                         
   6  -3   4         99.85         91.30        18.01 o                         
   7  -3   4         81.95         79.80        32.81 o                         
   8  -3   4         13.12        -18.39        38.95 o                         
  -6  -2   4        188.86        160.43        31.57 o                         
  -5  -2   4        131.84        158.05        25.04 o                         
  -4  -2   4         57.21         82.32        17.99 o                         
  -3  -2   4       2376.15       2323.83        59.22 o                         
  -2  -2   4       9765.54       9832.16       123.90 o                         
  -1  -2   4       1170.08       1163.29        32.47 o                         
   0  -2   4       2672.71       2573.86        33.87 o                         
   1  -2   4        517.28        519.32        18.25 o                         
   2  -2   4      10441.56      10577.18       123.90 o                         
   3  -2   4        568.93        639.34        37.07 o                         
   4  -2   4       1335.10       1312.40        39.17 o                         
   5  -2   4        476.23        508.17        35.75 o                         
   6  -2   4        873.35        891.52        67.90 o                         
   7  -2   4         62.82         61.83        32.94 o                         
   8  -2   4         11.46         13.97        27.27 o                         
  -7  -1   4         33.18         11.13        68.93 o                         
  -6  -1   4        186.79        187.47        41.36 o                         
  -5  -1   4         10.91         -1.22        24.96 o                         
  -4  -1   4         14.60          7.67         5.83 o                         
  -3  -1   4       2870.17       2910.59        65.36 o                         
  -2  -1   4       1332.14       1274.94        31.83 o                         
  -1  -1   4        536.52        550.80        11.66 o                         
   0  -1   4       6872.58       6994.48        53.95 o                         
   1  -1   4       5111.92       5025.00        53.67 o                         
   2  -1   4       7964.84       7440.00        83.65 o                         
   3  -1   4       5687.41       5650.21       138.96 o                         
   4  -1   4         90.07        107.40        16.23 o                         
   5  -1   4        604.14        564.72        38.28 o                         
   6  -1   4        955.99        954.08        83.22 o                         
   7  -1   4         13.14         27.81        26.61 o                         
   8  -1   4         26.80         94.40        42.04 o                         
  -8   0   4          1.26        -14.01        30.75 o                         
  -7   0   4          3.11         35.23        21.82 o                         
  -6   0   4         19.30         28.99        23.79 o                         
  -5   0   4         13.19         18.29        14.90 o                         
  -4   0   4        422.97        415.75        23.76 o                         
  -3   0   4       3314.78       3219.69        54.22 o                         
  -2   0   4       8588.66       8544.47       102.07 o                         
  -1   0   4          1.36          6.32         2.62 o                         
   0   0   4        452.35        504.81        17.26 o                         
   1   0   4        303.54        312.67        10.14 o                         
   2   0   4       1604.48       1693.02        33.18 o                         
   3   0   4        599.84        630.72        24.74 o                         
   4   0   4       1479.93       1404.21        57.63 o                         
   5   0   4          2.28         -0.81        15.35 o                         
   6   0   4        468.87        483.90        56.18 o                         
   7   0   4          4.62        -22.15        22.15 o                         
   8   0   4         18.06         64.56        40.85 o                         
  -8   1   4          5.15         31.68        58.69 o                         
  -7   1   4          0.18        -21.13        21.13 o                         
  -6   1   4         49.34         38.52        18.42 o                         
  -5   1   4         12.24         28.32        10.28 o                         
  -4   1   4        863.36        951.13        41.95 o                         
  -3   1   4      11368.48      11175.23       155.91 o                         
  -2   1   4      24926.76      24380.60       263.96 o                         
  -1   1   4        415.34        432.63        19.78 o                         
   0   1   4         96.80        131.76         6.80 o                         
   1   1   4        515.44        553.25        14.67 o                         
   2   1   4        259.08        253.25        13.93 o                         
   3   1   4       1483.71       1402.99        49.25 o                         
   4   1   4        167.61        142.44        20.87 o                         
   5   1   4       1321.57       1259.59        84.30 o                         
   6   1   4        856.52        844.37        75.83 o                         
   7   1   4         98.63         90.41        32.08 o                         
  -8   2   4          0.71         10.52        22.30 o                         
  -7   2   4         32.88         21.06        18.41 o                         
  -6   2   4         77.83         69.13        26.27 o                         
  -5   2   4         30.61         54.49        17.02 o                         
  -4   2   4        229.35        237.20        20.81 o                         
  -3   2   4       2782.97       2645.07        66.91 o                         
  -2   2   4       2078.55       2089.08        48.22 o                         
  -1   2   4       2261.90       2319.30        60.69 o                         
   0   2   4       6769.70       6902.20        85.82 o                         
   1   2   4        577.48        599.29        21.23 o                         
   2   2   4        176.17        205.09        18.76 o                         
   3   2   4        244.21        261.12        20.53 o                         
   4   2   4          2.16          6.88         9.74 o                         
   5   2   4        130.40        155.66        24.33 o                         
   6   2   4        159.88        175.84        31.54 o                         
  -9   3   4          5.37        -22.58        34.66 o                         
  -8   3   4         16.39        -18.98        35.74 o                         
  -7   3   4        347.69        352.90        40.41 o                         
  -6   3   4        117.15         84.47        28.87 o                         
  -5   3   4         42.26         19.90        16.05 o                         
  -4   3   4        183.61        240.81        22.04 o                         
  -3   3   4       5143.97       5513.76       236.38 o                         
  -2   3   4      10167.32      10522.95       182.59 o                         
  -1   3   4          2.27          3.01         7.68 o                         
   0   3   4        497.28        535.87        26.01 o                         
   1   3   4       3728.25       3607.90       105.60 o                         
   2   3   4       1371.30       1426.79        57.10 o                         
   3   3   4         24.00         16.42         9.16 o                         
   4   3   4          0.27          5.17         9.81 o                         
   5   3   4         13.64          0.95        14.52 o                         
  -9   4   4          3.76          1.13        34.77 o                         
  -8   4   4         25.55         25.41        33.66 o                         
  -7   4   4        161.05        170.57        41.80 o                         
  -6   4   4        352.70        382.89        55.59 o                         
  -5   4   4          5.52          8.03        13.10 o                         
  -4   4   4        213.10        209.06        29.34 o                         
  -3   4   4       1873.98       1809.87        97.97 o                         
  -2   4   4       2877.79       3006.28       102.67 o                         
  -1   4   4        388.03        379.48        30.02 o                         
   0   4   4        106.10         98.46        17.26 o                         
   1   4   4       1238.45       1223.93        35.00 o                         
   2   4   4         95.82        109.33        17.34 o                         
   3   4   4        472.36        526.62        36.73 o                         
   4   4   4        153.63        174.58        40.27 o                         
   5   4   4        130.33        171.51        45.59 o                         
  -9   5   4          1.37         16.96        34.94 o                         
  -8   5   4         35.60         81.82        31.50 o                         
  -7   5   4        525.75        513.03        59.52 o                         
  -6   5   4        155.70        138.26        41.77 o                         
  -5   5   4         12.51         36.53        24.65 o                         
  -4   5   4         86.10         78.67        18.19 o                         
  -3   5   4        158.68        192.45        26.06 o                         
  -2   5   4        108.83        141.83        24.18 o                         
  -1   5   4         87.75         71.60        19.61 o                         
   0   5   4          7.37         15.41        15.96 o                         
   1   5   4       1137.88       1029.41        80.93 o                         
   2   5   4        363.43        371.24        38.89 o                         
   3   5   4          8.56         35.75        24.56 o                         
   4   5   4         27.80         25.40        26.96 o                         
  -8   6   4         28.49        113.72        46.65 o                         
  -7   6   4        341.28        473.52        75.84 o                         
  -6   6   4        193.07        213.39        90.81 o                         
  -5   6   4          3.48         18.15        49.98 o                         
  -4   6   4         21.16          4.82        38.12 o                         
  -3   6   4        174.37        245.49        68.45 o                         
  -2   6   4        566.62        583.25        42.33 o                         
  -1   6   4         47.27         19.25        15.76 o                         
   0   6   4        108.04        101.48        27.98 o                         
   1   6   4       1015.22       1117.21        78.25 o                         
   2   6   4        262.27        285.37        57.33 o                         
   3   6   4          1.72         -2.75        20.67 o                         
  -7   7   4        227.77        269.78        90.08 o                         
  -6   7   4         35.07        156.98        74.26 o                         
  -5   7   4         21.39         50.60        52.42 o                         
  -4   7   4         30.54        210.08        80.05 o                         
  -3   7   4        153.79         88.82        38.93 o                         
  -2   7   4         12.66        -25.22        25.22 o                         
  -1   7   4          4.25         43.93        26.12 o                         
   0   7   4          0.19         14.60        28.15 o                         
   1   7   4        170.60        171.50        37.85 o                         
  -6   8   4         30.39         35.00        40.79 o                         
  -5   8   4          0.33        -15.83        35.91 o                         
  -4   8   4         44.34         -9.19        44.37 o                         
  -3   8   4         50.31         53.25        28.05 o                         
  -2   8   4          9.68         34.97        29.66 o                         
  -1   8   4          2.06        -16.29        19.03 o                         
   0   8   4          8.83         10.32        38.01 o                         
   2  -9   5        144.55        -15.89        42.16 o                         
   3  -9   5         13.41         39.54        38.69 o                         
   4  -9   5         24.77         27.86        47.26 o                         
   5  -9   5          1.81         47.97        65.29 o                         
   6  -9   5          0.13          8.15        34.21 o                         
   0  -8   5          5.91         51.17        38.12 o                         
   1  -8   5         92.53        135.37        45.00 o                         
   2  -8   5        571.39        532.69        65.28 o                         
   3  -8   5         71.81         91.56        33.92 o                         
   4  -8   5         17.47         -1.25        48.05 o                         
   5  -8   5         41.61         51.71        23.09 o                         
   6  -8   5         92.98         84.06        36.88 o                         
   7  -8   5          8.15        -57.69        57.69 o                         
  -1  -7   5         88.56         76.11        35.07 o                         
   0  -7   5         20.09         66.55        68.70 o                         
   1  -7   5        198.38        265.32        56.82 o                         
   2  -7   5        953.74        939.68       103.73 o                         
   3  -7   5        132.06        116.82        31.96 o                         
   4  -7   5         82.34         40.22        21.44 o                         
   5  -7   5         41.00         39.51        27.40 o                         
   6  -7   5         83.92         57.99        29.38 o                         
   7  -7   5          0.18        -47.59        47.59 o                         
   8  -7   5         56.22        -67.80        67.80 o                         
  -3  -6   5        232.00        288.65        55.35 o                         
  -2  -6   5        350.30        402.70        62.21 o                         
  -1  -6   5         72.60         70.48        62.07 o                         
   0  -6   5         24.49         38.20        28.31 o                         
   1  -6   5         21.59         34.72        13.81 o                         
   2  -6   5        515.54        502.32        34.70 o                         
   3  -6   5          0.46         19.98        14.85 o                         
   4  -6   5        295.22        225.95        32.70 o                         
   5  -6   5        701.30        738.70        57.77 o                         
   6  -6   5        765.80        893.34        96.65 o                         
   7  -6   5          0.40        -34.77        34.77 o                         
   8  -6   5         12.70         57.59        36.68 o                         
  -4  -5   5         50.80        109.44        46.13 o                         
  -3  -5   5        498.83        488.98        64.33 o                         
  -2  -5   5        243.83        284.49        47.19 o                         
  -1  -5   5        258.86        236.64        40.44 o                         
   0  -5   5        149.47        157.75        15.04 o                         
   1  -5   5        539.22        561.38        28.70 o                         
   2  -5   5       2131.78       2048.23        72.72 o                         
   3  -5   5        684.01        669.50        62.50 o                         
   4  -5   5        131.14        144.92        25.83 o                         
   5  -5   5        365.84        449.18        45.73 o                         
   6  -5   5       1381.38       1478.30       193.64 o                         
   7  -5   5          0.01         23.72        27.87 o                         
   8  -5   5         70.50         78.72        36.77 o                         
  -5  -4   5          6.82         26.35        23.73 o                         
  -4  -4   5          0.93         23.35        44.96 o                         
  -3  -4   5        277.54        334.21        49.05 o                         
  -2  -4   5       1376.35       1549.51       148.22 o                         
  -1  -4   5        155.60        117.34        78.73 o                         
   0  -4   5         52.63         43.03         5.95 o                         
   1  -4   5        486.34        482.72        24.36 o                         
   2  -4   5          9.28          6.07         7.90 o                         
   3  -4   5         14.14         29.92        12.86 o                         
   4  -4   5        961.48        933.33        61.58 o                         
   5  -4   5       2172.57       2259.23       101.00 o                         
   6  -4   5        684.71        746.44        78.22 o                         
   7  -4   5         18.83          6.41        20.88 o                         
   8  -4   5        113.61        101.45        30.26 o                         
  -6  -3   5          6.29        -15.02        29.92 o                         
  -5  -3   5         23.47         41.78        24.64 o                         
  -4  -3   5        232.38        260.84        44.74 o                         
  -3  -3   5       4462.74       4347.79       159.13 o                         
  -2  -3   5       1635.16       1678.48        90.40 o                         
  -1  -3   5        355.20        400.38        24.22 o                         
   0  -3   5        158.10        147.13         9.87 o                         
   1  -3   5       4310.06       4243.59        72.36 o                         
   2  -3   5        329.53        333.19        18.37 o                         
   3  -3   5        428.56        479.62        40.71 o                         
   4  -3   5        408.08        462.63        42.59 o                         
   5  -3   5       1528.06       1588.23        55.89 o                         
   6  -3   5       2061.93       2198.40       111.75 o                         
   7  -3   5         30.49         36.69        23.88 o                         
   8  -3   5          7.65         77.91        37.61 o                         
  -6  -2   5          6.02         14.12        19.66 o                         
  -5  -2   5          0.77         40.09        16.34 o                         
  -4  -2   5         15.97         16.24        17.73 o                         
  -3  -2   5        465.87        461.80        25.44 o                         
  -2  -2   5       2378.19       2451.96        74.15 o                         
  -1  -2   5       5187.57       5170.93        76.20 o                         
   0  -2   5       2275.59       2338.41        32.58 o                         
   1  -2   5        978.36        949.86        23.43 o                         
   2  -2   5       1020.69       1096.14        23.37 o                         
   3  -2   5        755.28        728.71        33.67 o                         
   4  -2   5        283.60        276.76        29.18 o                         
   5  -2   5       1579.27       1536.16        62.50 o                         
   6  -2   5        726.47        765.74        64.61 o                         
   7  -2   5         42.02         66.03        35.71 o                         
   8  -2   5         78.07        188.19        47.07 o                         
  -7  -1   5        140.59        152.28        41.70 o                         
  -6  -1   5        124.01        182.71        39.80 o                         
  -5  -1   5        107.98        133.97        22.74 o                         
  -4  -1   5         65.27         54.34        10.38 o                         
  -3  -1   5       2307.90       2265.69        54.04 o                         
  -2  -1   5       2193.72       2122.11        32.99 o                         
  -1  -1   5         18.49         19.66         3.48 o                         
   0  -1   5       3702.01       3583.11        39.35 o                         
   1  -1   5      28946.86      28423.61       355.37 o                         
   2  -1   5      10246.40      10231.95       107.52 o                         
   3  -1   5          2.51          9.58         8.08 o                         
   4  -1   5          0.45          0.43         7.59 o                         
   5  -1   5        222.65        242.88        28.14 o                         
   6  -1   5        356.21        434.66        44.72 o                         
   7  -1   5          0.21         22.35        21.65 o                         
   8  -1   5          0.05         -0.23        28.76 o                         
  -8   0   5          7.65         11.35        30.35 o                         
  -7   0   5        112.68        146.30        38.91 o                         
  -6   0   5         16.03         41.04        27.94 o                         
  -5   0   5        379.84        423.63        35.67 o                         
  -4   0   5        179.98        171.27        16.38 o                         
  -3   0   5       2069.11       2129.53        44.46 o                         
  -2   0   5       1926.00       1870.32        34.40 o                         
  -1   0   5        929.72        977.00        19.57 o                         
   0   0   5        280.02        301.55        14.85 o                         
   1   0   5       9640.63       9719.62        87.13 o                         
   2   0   5        177.22        189.91        10.73 o                         
   3   0   5       2800.27       2701.73        53.96 o                         
   4   0   5        925.40        929.04        52.33 o                         
   5   0   5        673.63        617.08        58.16 o                         
   6   0   5        546.41        605.58        73.07 o                         
   7   0   5         29.50         23.93        20.21 o                         
  -8   1   5         75.57        119.93        52.20 o                         
  -7   1   5        395.09        389.62        47.39 o                         
  -6   1   5        176.83        190.67        37.28 o                         
  -5   1   5         35.60         25.38         9.38 o                         
  -4   1   5        161.26        172.05        19.05 o                         
  -3   1   5         73.30         81.77         8.73 o                         
  -2   1   5          3.51         -0.69         4.78 o                         
  -1   1   5       3235.65       3209.57        48.29 o                         
   0   1   5        230.97        221.42         8.40 o                         
   1   1   5      10336.50       9934.20        90.45 o                         
   2   1   5       1849.44       1813.02        30.79 o                         
   3   1   5        806.41        796.36        37.79 o                         
   4   1   5          0.17          7.93        11.37 o                         
   5   1   5         71.33         42.63        21.76 o                         
   6   1   5         16.12         82.15        28.25 o                         
   7   1   5         17.05         24.97        23.32 o                         
  -8   2   5         76.84         98.30        31.60 o                         
  -7   2   5        384.08        434.54        43.54 o                         
  -6   2   5        117.65        118.71        24.27 o                         
  -5   2   5         97.49         86.78        20.83 o                         
  -4   2   5         95.93         91.59        12.26 o                         
  -3   2   5          5.19         -1.34         5.76 o                         
  -2   2   5        463.46        511.03        35.76 o                         
  -1   2   5        455.70        486.51        27.13 o                         
   0   2   5       6966.02       7055.50        89.00 o                         
   1   2   5      17833.79      17639.39       167.46 o                         
   2   2   5       3490.57       3520.67        93.01 o                         
   3   2   5        103.34         96.22        13.80 o                         
   4   2   5          8.82         13.61        10.40 o                         
   5   2   5         18.45         13.92        16.16 o                         
   6   2   5         26.65         57.56        23.56 o                         
  -9   3   5          0.92        -37.44        40.96 o                         
  -8   3   5         67.39         63.48        23.90 o                         
  -7   3   5        223.30        245.43        37.95 o                         
  -6   3   5          6.52          1.77        20.95 o                         
  -5   3   5        216.09        200.55        20.51 o                         
  -4   3   5        383.61        406.13        28.49 o                         
  -3   3   5       1201.84       1231.33        52.49 o                         
  -2   3   5         26.68         53.88        14.56 o                         
  -1   3   5         10.02         16.22         5.24 o                         
   0   3   5        126.03        138.16        12.24 o                         
   1   3   5       2079.67       2001.80        62.14 o                         
   2   3   5          0.13          0.72        10.06 o                         
   3   3   5       1289.85       1329.59        56.50 o                         
   4   3   5          4.62         18.83        12.81 o                         
   5   3   5          0.27         -2.48        18.18 o                         
  -9   4   5          1.54        102.79        62.06 o                         
  -8   4   5         41.69         86.27        30.96 o                         
  -7   4   5        325.48        316.46        47.37 o                         
  -6   4   5         50.33         49.32        38.51 o                         
  -5   4   5         15.00         32.54        36.85 o                         
  -4   4   5       1544.95       1534.31        73.96 o                         
  -3   4   5       1682.07       1566.32       149.34 o                         
  -2   4   5         69.71         72.97        34.78 o                         
  -1   4   5         19.61         22.02         8.74 o                         
   0   4   5        677.41        657.68        36.24 o                         
   1   4   5       3105.62       3116.68       102.16 o                         
   2   4   5        682.10        753.61        43.57 o                         
   3   4   5         68.31         42.72        13.32 o                         
   4   4   5         32.34         -0.33        25.47 o                         
   5   4   5        285.85        220.21        48.32 o                         
  -8   5   5         42.03         58.28        55.60 o                         
  -7   5   5         15.71         86.83        32.67 o                         
  -6   5   5         22.07         21.53        23.41 o                         
  -5   5   5         40.66         88.11        34.69 o                         
  -4   5   5        517.93        464.91        89.62 o                         
  -3   5   5       2451.19       2478.03        71.21 o                         
  -2   5   5        407.61        365.42        33.29 o                         
  -1   5   5        216.08        165.60        27.14 o                         
   0   5   5        144.05        220.60        32.56 o                         
   1   5   5        654.11        724.83        52.13 o                         
   2   5   5        117.01        124.55        24.15 o                         
   3   5   5         31.48         25.85        21.69 o                         
   4   5   5         54.46         46.30        30.60 o                         
  -8   6   5          0.63         12.76        57.18 o                         
  -7   6   5         10.41         -2.57        31.86 o                         
  -6   6   5          0.68        -29.64        29.64 o                         
  -5   6   5          2.57          3.29        29.95 o                         
  -4   6   5       1144.81       1102.78       147.84 o                         
  -3   6   5        522.86        547.13       102.50 o                         
  -2   6   5         95.98        111.07        32.14 o                         
  -1   6   5          2.79         14.02        18.20 o                         
   0   6   5         83.35         69.99        25.01 o                         
   1   6   5          7.59          1.51        18.88 o                         
   2   6   5         49.79         74.68        31.31 o                         
   3   6   5          6.48         20.65        40.05 o                         
  -6   7   5          0.27         -1.13        45.21 o                         
  -5   7   5          0.51         22.97        47.59 o                         
  -4   7   5        550.11        673.48       122.32 o                         
  -3   7   5        800.39       1074.33       148.85 o                         
  -2   7   5         20.23         27.49        50.86 o                         
  -1   7   5         37.36         51.90        44.64 o                         
   0   7   5          2.71         11.73        25.18 o                         
   1   7   5         63.25         77.00        30.80 o                         
  -5   8   5         19.23         -9.47        37.95 o                         
  -4   8   5        117.62        128.02        60.77 o                         
  -3   8   5        136.73         69.48        32.40 o                         
  -2   8   5          0.04         20.72        27.80 o                         
  -1   8   5          1.57         -4.30        26.02 o                         
   0   8   5         49.15         17.81        37.96 o                         
   2  -9   6         42.23         74.60        68.42 o                         
   3  -9   6         76.74         76.09        53.22 o                         
   4  -9   6          7.49         23.26        48.56 o                         
   5  -9   6        181.53        185.27        49.69 o                         
   6  -9   6         90.46         80.86        35.30 o                         
   1  -8   6         69.69        186.85        49.69 o                         
   2  -8   6         11.32        -13.96        21.28 o                         
   3  -8   6          1.99          4.93        35.52 o                         
   4  -8   6          3.05        -15.22        27.12 o                         
   5  -8   6        211.73        293.41        53.08 o                         
   6  -8   6        194.39        216.58        49.20 o                         
   7  -8   6         28.90        109.04        63.54 o                         
  -1  -7   6         12.05        -14.85        25.12 o                         
   0  -7   6        282.14        287.07        55.48 o                         
   1  -7   6        405.93        389.85        65.40 o                         
   2  -7   6          3.00          2.61        24.35 o                         
   3  -7   6        107.48        154.13        35.15 o                         
   4  -7   6         49.95         66.66        18.97 o                         
   5  -7   6        340.89        331.01        42.45 o                         
   6  -7   6        237.93        248.23        77.82 o                         
   7  -7   6          0.85         36.59        43.68 o                         
  -3  -6   6         46.44         60.99        35.35 o                         
  -2  -6   6         58.53         53.27        28.97 o                         
  -1  -6   6         29.72         51.59        27.00 o                         
   0  -6   6          0.57         31.51        49.13 o                         
   1  -6   6        613.68        599.91        61.07 o                         
   2  -6   6         15.63         24.52        12.60 o                         
   3  -6   6        514.02        526.31        41.89 o                         
   4  -6   6        132.01        135.03        21.99 o                         
   5  -6   6        913.78        972.36       189.47 o                         
   6  -6   6        300.08        361.38        64.85 o                         
   7  -6   6         28.86         32.21        31.20 o                         
   8  -6   6          7.62         57.86        54.06 o                         
  -4  -5   6          9.20         53.97        40.39 o                         
  -3  -5   6         66.46         86.57        31.80 o                         
  -2  -5   6         28.15         91.51        37.95 o                         
  -1  -5   6          0.24         -0.29        17.15 o                         
   0  -5   6       1188.32       1200.48        53.37 o                         
   1  -5   6       5042.84       5083.78       104.58 o                         
   2  -5   6        636.71        597.58        39.14 o                         
   3  -5   6         53.00         51.85        12.55 o                         
   4  -5   6         17.75         -6.98        15.42 o                         
   5  -5   6          1.66         16.66        19.44 o                         
   6  -5   6         45.57         53.82        24.08 o                         
   7  -5   6          4.76         60.73        26.35 o                         
   8  -5   6         10.21        -26.80        26.80 o                         
  -5  -4   6          6.15         -9.15        23.88 o                         
  -4  -4   6         17.82         22.19        24.51 o                         
  -3  -4   6        148.10        210.10        40.33 o                         
  -2  -4   6       1025.31       1221.73       115.75 o                         
  -1  -4   6         53.47         60.58        32.00 o                         
   0  -4   6       1373.10       1256.54        41.65 o                         
   1  -4   6       5001.28       4794.62       111.11 o                         
   2  -4   6         31.98         72.70        14.81 o                         
   3  -4   6       1709.56       1711.85        75.98 o                         
   4  -4   6        571.76        585.19        50.76 o                         
   5  -4   6        234.64        253.38        36.17 o                         
   6  -4   6        475.55        384.94        49.90 o                         
   7  -4   6          0.35         -8.99        18.91 o                         
   8  -4   6          7.54        -27.07        53.76 o                         
  -6  -3   6         21.08         -3.30        22.33 o                         
  -5  -3   6         33.23         71.98        55.46 o                         
  -4  -3   6        286.91        317.30        46.42 o                         
  -3  -3   6        306.91        280.97        71.89 o                         
  -2  -3   6        314.82        327.17        26.99 o                         
  -1  -3   6        867.93        904.23        40.80 o                         
   0  -3   6        822.30        845.85        22.20 o                         
   1  -3   6       7623.78       7735.89        88.21 o                         
   2  -3   6        101.30        105.20        13.14 o                         
   3  -3   6       2220.42       2295.35        76.41 o                         
   4  -3   6        116.61        135.56        21.50 o                         
   5  -3   6        323.98        333.46        42.88 o                         
   6  -3   6          2.49         -6.70        22.46 o                         
   7  -3   6          0.92         30.49        23.94 o                         
   8  -3   6         59.00         13.35        33.45 o                         
  -6  -2   6         17.16         10.22        18.85 o                         
  -5  -2   6          4.63        -10.87        10.87 o                         
  -4  -2   6        427.70        529.27        39.31 o                         
  -3  -2   6         38.71         38.62         7.55 o                         
  -2  -2   6        480.73        477.56        21.99 o                         
  -1  -2   6       1739.89       1741.59        35.35 o                         
   0  -2   6       6620.05       6548.16        62.55 o                         
   1  -2   6      14412.59      14242.06       116.89 o                         
   2  -2   6       3033.86       3146.31        59.47 o                         
   3  -2   6        355.11        390.80        25.42 o                         
   4  -2   6       1307.85       1293.87        49.76 o                         
   5  -2   6        887.42        844.33        51.90 o                         
   6  -2   6         10.09         30.09        19.09 o                         
   7  -2   6         50.70         67.80        23.43 o                         
   8  -2   6         23.68         28.83        29.69 o                         
  -7  -1   6         23.67        -20.76        25.41 o                         
  -6  -1   6          0.11         14.22        32.05 o                         
  -5  -1   6          8.44         19.69        12.56 o                         
  -4  -1   6        565.88        474.57        26.89 o                         
  -3  -1   6        646.93        572.49        22.80 o                         
  -2  -1   6        119.04        131.49         8.69 o                         
  -1  -1   6         60.89         58.46         5.07 o                         
   0  -1   6        515.99        520.96        12.58 o                         
   1  -1   6       6283.38       6401.03        63.43 o                         
   2  -1   6       1338.90       1435.21        36.97 o                         
   3  -1   6       4291.73       4072.80        68.94 o                         
   4  -1   6         16.94          9.65         9.96 o                         
   5  -1   6        359.24        346.49        43.01 o                         
   6  -1   6        154.61        155.55        26.78 o                         
   7  -1   6         74.12         43.98        26.43 o                         
  -8   0   6          7.35         -9.08        40.16 o                         
  -7   0   6         53.10         20.98        25.10 o                         
  -6   0   6          4.46        -17.69        18.76 o                         
  -5   0   6        350.06        344.29        33.01 o                         
  -4   0   6       3616.68       3462.17        77.26 o                         
  -3   0   6       6425.77       6365.66        86.60 o                         
  -2   0   6        177.16        190.65        11.49 o                         
  -1   0   6         21.34         27.69         4.92 o                         
   0   0   6        619.64        610.93        20.99 o                         
   1   0   6       4541.88       4639.39        53.88 o                         
   2   0   6        842.42        839.07        29.03 o                         
   3   0   6          0.28         -4.37         6.96 o                         
   4   0   6       3673.57       3630.90        89.34 o                         
   5   0   6       2126.76       1982.31       105.69 o                         
   6   0   6        126.30        106.02        35.01 o                         
   7   0   6         36.95         31.01        22.83 o                         
  -8   1   6          4.84         17.66        23.64 o                         
  -7   1   6          0.78         58.69        28.29 o                         
  -6   1   6          4.04         34.76        23.94 o                         
  -5   1   6          0.93         -1.62         8.65 o                         
  -4   1   6       1972.70       2049.06       109.90 o                         
  -3   1   6        652.38        636.70        26.67 o                         
  -2   1   6       2312.64       2313.82        58.76 o                         
  -1   1   6       5491.07       5674.61        76.85 o                         
   0   1   6        118.62         95.26         6.17 o                         
   1   1   6       3535.87       3553.20        48.94 o                         
   2   1   6        230.92        241.48        13.36 o                         
   3   1   6        111.43        128.32        10.01 o                         
   4   1   6        744.98        700.88        46.89 o                         
   5   1   6        557.14        540.13        66.03 o                         
   6   1   6         93.88        179.65        38.43 o                         
   7   1   6         49.08         48.94        21.00 o                         
  -8   2   6         25.51         28.68        24.07 o                         
  -7   2   6          0.17         19.60        19.63 o                         
  -6   2   6          6.74         28.60        15.70 o                         
  -5   2   6        216.37        219.40        31.26 o                         
  -4   2   6       3903.49       3887.63        99.66 o                         
  -3   2   6       4584.17       4688.46        97.65 o                         
  -2   2   6         74.40         79.65        11.75 o                         
  -1   2   6        892.39        949.98        42.81 o                         
   0   2   6        858.13        832.59        23.03 o                         
   1   2   6        189.11        204.72        13.29 o                         
   2   2   6        244.11        270.18        22.46 o                         
   3   2   6         70.48         71.62        12.63 o                         
   4   2   6        126.63        134.74        18.33 o                         
   5   2   6        584.81        614.21        52.75 o                         
   6   2   6          0.69         21.73        20.23 o                         
  -8   3   6          1.79         23.91        20.15 o                         
  -7   3   6         59.75         95.38        25.97 o                         
  -6   3   6          0.20        -15.92        15.92 o                         
  -5   3   6        342.55        347.27        28.47 o                         
  -4   3   6       3017.57       3045.65        96.28 o                         
  -3   3   6       3118.71       3411.47       360.66 o                         
  -2   3   6        764.57        813.35        50.64 o                         
  -1   3   6        209.78        242.96        27.68 o                         
   0   3   6        976.35        950.27        31.83 o                         
   1   3   6         54.57         53.67        15.15 o                         
   2   3   6       1335.08       1304.69        54.07 o                         
   3   3   6        226.30        213.18        29.84 o                         
   4   3   6       1320.20       1386.51        63.90 o                         
   5   3   6        374.17        396.89        44.32 o                         
  -8   4   6        130.29        138.32        37.19 o                         
  -7   4   6         14.50          4.96        20.43 o                         
  -6   4   6          2.22        -27.51        29.23 o                         
  -5   4   6          6.57         20.72        28.99 o                         
  -4   4   6       1295.36       1401.61       241.64 o                         
  -3   4   6          8.56         -8.40        29.90 o                         
  -2   4   6        330.85        322.58        72.93 o                         
  -1   4   6          9.00          6.77        14.88 o                         
   0   4   6       1297.91       1253.61        51.18 o                         
   1   4   6         78.05         71.79        18.74 o                         
   2   4   6         39.25         61.46        15.33 o                         
   3   4   6         33.43         34.79        13.20 o                         
   4   4   6          1.71        -20.83        20.83 o                         
   5   4   6         33.59         62.97        43.34 o                         
  -8   5   6         77.29         81.48        29.52 o                         
  -7   5   6         72.18         72.91        26.88 o                         
  -6   5   6          0.18         -1.62        29.90 o                         
  -5   5   6        185.48        274.35        50.40 o                         
  -4   5   6        730.23        663.31       106.39 o                         
  -3   5   6       1367.43       1413.44       154.79 o                         
  -2   5   6         12.10         15.26        27.23 o                         
  -1   5   6        229.97        264.66        34.12 o                         
   0   5   6       2197.73       2298.19       101.44 o                         
   1   5   6        221.22        236.04        30.61 o                         
   2   5   6         27.69         38.69        17.61 o                         
   3   5   6         23.12         14.58        26.17 o                         
   4   5   6         52.67         38.85        27.17 o                         
  -8   6   6        110.96        202.69        77.74 o                         
  -7   6   6         16.98         19.30       153.46 o                         
  -6   6   6          9.08         36.99        56.96 o                         
  -5   6   6         11.53         10.38        48.11 o                         
  -4   6   6         25.54        -49.19        49.19 o                         
  -3   6   6          8.13         11.40        33.36 o                         
  -2   6   6         53.40         62.36        50.67 o                         
  -1   6   6         44.57         21.90        18.36 o                         
   0   6   6        536.54        560.02        56.79 o                         
   1   6   6          0.18         12.67        19.87 o                         
   2   6   6        107.33        120.02        36.85 o                         
  -6   7   6          1.51         78.11        60.59 o                         
  -5   7   6         10.30        141.43        74.66 o                         
  -4   7   6          2.53         69.44        57.30 o                         
  -3   7   6         66.17         57.34        27.56 o                         
  -2   7   6          3.06         -4.12        18.85 o                         
  -1   7   6         61.10         56.33        39.61 o                         
   0   7   6        366.35        381.02        68.50 o                         
   1   7   6        103.43        167.28        37.52 o                         
  -4   8   6          6.07         60.64        48.67 o                         
  -3   8   6          7.30         50.36        37.53 o                         
  -2   8   6          9.87        -46.32        46.32 o                         
  -1   8   6         41.74         46.18        26.35 o                         
   3  -9   7          8.28        -25.13        50.72 o                         
   4  -9   7         11.41         74.23        38.57 o                         
   5  -9   7          0.10         60.43        37.38 o                         
   1  -8   7        309.64        383.67        75.45 o                         
   2  -8   7          9.92          3.52        31.19 o                         
   3  -8   7         19.34         39.79        90.23 o                         
   4  -8   7          6.43         19.31        38.86 o                         
   5  -8   7          4.50         16.58        26.52 o                         
   6  -8   7         35.36         67.91        47.09 o                         
   7  -8   7         19.93         21.73        28.37 o                         
  -1  -7   7          4.73          3.71        25.34 o                         
   0  -7   7         46.57         56.48        51.88 o                         
   1  -7   7        313.84        443.14        64.63 o                         
   2  -7   7          8.59         30.85        27.91 o                         
   3  -7   7        165.40        161.97        29.62 o                         
   4  -7   7        268.10        276.88        36.96 o                         
   5  -7   7        159.22        187.78        34.66 o                         
   6  -7   7         21.02         92.09        32.92 o                         
   7  -7   7          6.24        -22.47        22.47 o                         
  -3  -6   7          6.51        -16.59        33.95 o                         
  -2  -6   7         60.23          4.78        21.50 o                         
  -1  -6   7         47.38         73.89        29.94 o                         
   0  -6   7        559.89        712.10        75.56 o                         
   1  -6   7       1430.10       1622.20       195.13 o                         
   2  -6   7        204.05        210.22        27.31 o                         
   3  -6   7         54.03         30.07        16.18 o                         
   4  -6   7        400.57        418.62        43.77 o                         
   5  -6   7        588.28        548.85        51.80 o                         
   6  -6   7         50.56        135.14        68.31 o                         
   7  -6   7         53.92         67.11        41.00 o                         
  -4  -5   7         31.76        117.53        41.40 o                         
  -3  -5   7         71.13         80.86        31.59 o                         
  -2  -5   7         44.86        -15.91        19.49 o                         
  -1  -5   7         12.14        -12.45        17.19 o                         
   0  -5   7         78.38         46.68        36.26 o                         
   1  -5   7        695.46        714.82        37.09 o                         
   2  -5   7         61.28         56.08        17.82 o                         
   3  -5   7        891.24        969.88        60.85 o                         
   4  -5   7       1726.29       1605.49        82.46 o                         
   5  -5   7        250.87        235.02        30.31 o                         
   6  -5   7        105.68         91.14        27.00 o                         
   7  -5   7        220.47        290.01        51.02 o                         
   8  -5   7        119.85         78.44        53.79 o                         
  -5  -4   7         69.51         96.83        35.90 o                         
  -4  -4   7        811.85        857.02        83.62 o                         
  -3  -4   7        249.33        331.91        48.00 o                         
  -2  -4   7        124.13         86.07        26.03 o                         
  -1  -4   7         67.08         92.15        14.08 o                         
   0  -4   7        182.93        179.15        16.59 o                         
   1  -4   7        139.10        157.25        14.22 o                         
   2  -4   7         18.58         40.43        13.05 o                         
   3  -4   7        193.85        207.68        28.04 o                         
   4  -4   7       2480.05       2498.08        90.27 o                         
   5  -4   7       2488.41       2526.90       107.95 o                         
   6  -4   7         10.21         38.09        18.97 o                         
   7  -4   7         34.76         24.81        33.04 o                         
   8  -4   7         25.90         28.57        71.77 o                         
  -5  -3   7         45.13         38.10        29.44 o                         
  -4  -3   7        204.50        266.69        42.96 o                         
  -3  -3   7        390.47        426.42        47.66 o                         
  -2  -3   7       1398.52       1368.50       119.63 o                         
  -1  -3   7        389.23        430.68        26.90 o                         
   0  -3   7        155.78        149.24        10.29 o                         
   1  -3   7       3790.50       3740.48        55.91 o                         
   2  -3   7        284.33        270.26        16.77 o                         
   3  -3   7        213.94        211.18        16.35 o                         
   4  -3   7       3425.72       3218.37       102.53 o                         
   5  -3   7       1091.28       1044.84        60.76 o                         
   6  -3   7        293.04        336.18        37.06 o                         
   7  -3   7        240.39        298.69        39.27 o                         
   8  -3   7         17.37         -1.90        67.85 o                         
  -7  -2   7          3.51         -5.56        32.68 o                         
  -6  -2   7         12.29         61.93        25.82 o                         
  -5  -2   7         84.32         66.45        15.26 o                         
  -4  -2   7        987.79        982.43        46.71 o                         
  -3  -2   7        524.99        573.14        32.87 o                         
  -2  -2   7          0.44          4.20         4.53 o                         
  -1  -2   7       1209.97       1116.24        27.71 o                         
   0  -2   7       5907.74       5992.52        75.56 o                         
   1  -2   7       3060.72       3040.06        51.12 o                         
   2  -2   7         49.39         34.05         7.99 o                         
   3  -2   7         66.30         51.75        19.98 o                         
   4  -2   7       1786.57       1727.85        69.22 o                         
   5  -2   7        765.65        722.81        48.57 o                         
   6  -2   7        127.39        142.31        24.71 o                         
   7  -2   7         52.00         75.49        28.50 o                         
   8  -2   7         41.19        -28.53        62.29 o                         
  -7  -1   7          0.95         59.51        33.64 o                         
  -6  -1   7         81.58        100.71        31.33 o                         
  -5  -1   7        159.86        156.47        22.47 o                         
  -4  -1   7       1791.25       1870.49        67.26 o                         
  -3  -1   7        694.29        689.50        25.46 o                         
  -2  -1   7        243.15        234.86        11.75 o                         
  -1  -1   7        336.49        338.11        11.92 o                         
   0  -1   7       4408.74       4582.19        48.28 o                         
   1  -1   7        352.86        348.41        14.74 o                         
   2  -1   7       2158.85       2164.58        46.75 o                         
   3  -1   7       1775.51       1728.81        47.12 o                         
   4  -1   7       3316.45       3225.32        93.90 o                         
   5  -1   7       1861.09       1928.66        78.89 o                         
   6  -1   7          2.69         20.44        19.55 o                         
   7  -1   7          5.10         -9.97        22.56 o                         
  -8   0   7         45.20         52.71        41.19 o                         
  -7   0   7         10.71         26.37        28.57 o                         
  -6   0   7         13.54         -6.75        21.35 o                         
  -5   0   7         35.65         41.71        16.55 o                         
  -4   0   7        184.10        223.30        18.43 o                         
  -3   0   7         31.19         29.94         6.75 o                         
  -2   0   7       2090.74       2061.97        54.62 o                         
  -1   0   7        450.42        482.48        13.13 o                         
   0   0   7       4337.95       4277.31        75.56 o                         
   1   0   7        130.30        143.13         7.95 o                         
   2   0   7       1292.50       1393.25        39.62 o                         
   3   0   7         18.36         11.26        10.00 o                         
   4   0   7        217.57        236.16        19.40 o                         
   5   0   7         81.67        104.37        27.74 o                         
   6   0   7        194.94        269.88        47.65 o                         
   7   0   7         27.15         37.61        19.39 o                         
  -8   1   7         47.42         61.28        29.51 o                         
  -7   1   7         44.21         23.25        24.83 o                         
  -6   1   7          8.91          0.70        13.70 o                         
  -5   1   7         21.98          6.25        13.35 o                         
  -4   1   7        617.73        599.38        42.64 o                         
  -3   1   7        328.85        317.46        20.78 o                         
  -2   1   7        149.61        161.09        13.17 o                         
  -1   1   7       5998.81       6020.39       100.04 o                         
   0   1   7      22239.79      22418.05       170.01 o                         
   1   1   7       2783.27       2793.77        42.77 o                         
   2   1   7        342.25        337.54        15.97 o                         
   3   1   7          3.51          5.18         9.92 o                         
   4   1   7        171.20        162.08        23.76 o                         
   5   1   7        192.20        262.48        98.65 o                         
   6   1   7         40.11         54.54        25.32 o                         
   7   1   7         24.85         43.85        41.53 o                         
  -8   2   7         83.59         96.79        32.68 o                         
  -7   2   7          2.36         -2.63        16.97 o                         
  -6   2   7         58.13         42.03        19.85 o                         
  -5   2   7          0.22          6.71        14.14 o                         
  -4   2   7          0.08         -2.44         7.34 o                         
  -3   2   7          4.85          5.98         6.26 o                         
  -2   2   7        125.92        127.12        15.56 o                         
  -1   2   7        335.99        298.90        23.42 o                         
   0   2   7       3662.12       3582.89        53.44 o                         
   1   2   7        647.02        640.62        26.00 o                         
   2   2   7       2922.94       2849.30        76.92 o                         
   3   2   7         66.38         66.38        14.11 o                         
   4   2   7        118.14        158.82        20.33 o                         
   5   2   7        168.60        181.29        50.96 o                         
   6   2   7          7.94         -6.22        21.48 o                         
  -8   3   7         77.20         49.27        26.30 o                         
  -7   3   7         33.20         -1.77        16.79 o                         
  -6   3   7         23.81         33.34        18.62 o                         
  -5   3   7        231.66        191.91        56.86 o                         
  -4   3   7        171.66        154.12        18.42 o                         
  -3   3   7          0.87         23.92        22.77 o                         
  -2   3   7         22.73          7.87         9.83 o                         
  -1   3   7       2059.92       2041.84        61.95 o                         
   0   3   7       6692.65       6800.73        98.35 o                         
   1   3   7        540.61        539.67        33.34 o                         
   2   3   7          0.75          5.18        15.16 o                         
   3   3   7         68.88         66.49        14.00 o                         
   4   3   7        425.01        407.05        35.65 o                         
   5   3   7          1.01        -11.53        15.32 o                         
  -8   4   7         36.93         22.23        22.80 o                         
  -7   4   7          1.84        -31.51        31.51 o                         
  -6   4   7         27.02         28.85        30.28 o                         
  -5   4   7        197.59        157.42        37.80 o                         
  -4   4   7        665.68        739.37        73.99 o                         
  -3   4   7        214.92        193.99        60.24 o                         
  -2   4   7        196.20        197.39        54.73 o                         
  -1   4   7       1720.21       1671.77        51.11 o                         
   0   4   7       2556.77       2670.29        95.17 o                         
   1   4   7         41.26         33.58        18.72 o                         
   2   4   7        256.69        253.93        28.05 o                         
   3   4   7        156.29        160.65        23.78 o                         
   4   4   7          0.85         13.24        36.31 o                         
  -8   5   7         11.99         66.83        33.99 o                         
  -7   5   7          0.57         10.66        47.05 o                         
  -6   5   7         10.69          1.87        26.59 o                         
  -5   5   7        663.37        756.77       149.24 o                         
  -4   5   7        135.44        196.08        65.49 o                         
  -3   5   7         20.50          0.62        44.93 o                         
  -2   5   7          0.07        -28.53        35.40 o                         
  -1   5   7          8.19        -18.58        18.58 o                         
   0   5   7        223.33        252.13        40.82 o                         
   1   5   7         18.93         -0.41        12.90 o                         
   2   5   7        108.70        145.25        28.36 o                         
   3   5   7         23.49         27.34        56.05 o                         
  -7   6   7          0.70         -6.03        56.39 o                         
  -6   6   7          3.39        -48.96        48.96 o                         
  -5   6   7        497.15        589.88       116.51 o                         
  -4   6   7        555.18        689.44       121.93 o                         
  -3   6   7         32.28          9.42        41.19 o                         
  -2   6   7         88.58        101.59        32.06 o                         
  -1   6   7        109.09        144.71        30.71 o                         
   0   6   7        534.88        557.77        55.60 o                         
   1   6   7         52.55         61.01        18.31 o                         
   2   6   7         19.21         56.12        28.95 o                         
  -6   7   7         47.10         89.19        57.30 o                         
  -5   7   7        210.16        161.88        69.08 o                         
  -4   7   7        129.78        189.31        72.07 o                         
  -3   7   7         24.95         78.28        34.05 o                         
  -2   7   7          0.29         35.06        32.12 o                         
  -1   7   7         11.95         17.53        24.60 o                         
   0   7   7         14.98          3.97        20.00 o                         
   1   7   7         22.12         75.95        54.71 o                         
  -3   8   7          0.80        -27.94        39.09 o                         
  -2   8   7          0.40          5.04        30.46 o                         
  -1   8   7         26.63         24.74        27.05 o                         
   5  -9   8         60.29          6.13        31.83 o                         
   1  -8   8         16.50        133.91        44.76 o                         
   2  -8   8         15.36         13.72        48.31 o                         
   3  -8   8         45.98         22.81        34.66 o                         
   4  -8   8        265.92        346.05        65.10 o                         
   5  -8   8         94.50        107.71        42.53 o                         
   6  -8   8         10.12         74.03        56.11 o                         
   7  -8   8          9.58          2.84        27.51 o                         
  -1  -7   8          0.28         94.34        75.33 o                         
   0  -7   8          9.77         48.27        35.61 o                         
   1  -7   8        165.70        253.05        49.22 o                         
   2  -7   8        167.58        238.39        50.59 o                         
   3  -7   8         55.35         31.06        57.73 o                         
   4  -7   8       1119.69       1043.15        72.62 o                         
   5  -7   8        208.97        290.27        41.78 o                         
   6  -7   8         84.16         85.20        62.73 o                         
   7  -7   8         13.25         -8.14        23.99 o                         
  -3  -6   8          3.15         75.15        35.31 o                         
  -2  -6   8          4.03         17.79        19.98 o                         
  -1  -6   8        282.05        338.95        55.67 o                         
   0  -6   8        595.70        609.06        67.52 o                         
   1  -6   8         28.24         54.24        44.59 o                         
   2  -6   8          1.18          2.66        17.33 o                         
   3  -6   8         32.18         47.53        17.18 o                         
   4  -6   8        100.18         89.58        36.77 o                         
   5  -6   8        110.11        129.43        29.46 o                         
   6  -6   8        101.48        107.83        34.51 o                         
   7  -6   8          0.14         51.59        26.66 o                         
  -4  -5   8         53.42        123.31        75.77 o                         
  -3  -5   8        306.03        324.92        52.45 o                         
  -2  -5   8         19.78         31.13        18.04 o                         
  -1  -5   8        589.74        660.22        66.45 o                         
   0  -5   8        999.13       1029.79        81.95 o                         
   1  -5   8         89.00         91.64        18.51 o                         
   2  -5   8        701.29        721.06        52.02 o                         
   3  -5   8        286.20        275.11        36.49 o                         
   4  -5   8       1522.72       1488.91        83.07 o                         
   5  -5   8        564.37        605.20        48.61 o                         
   6  -5   8         35.75          5.92        17.86 o                         
   7  -5   8         15.93         18.55        20.36 o                         
   8  -5   8        134.75        196.10        60.26 o                         
  -5  -4   8          5.65        -21.33        21.33 o                         
  -4  -4   8         17.09          6.80        18.30 o                         
  -3  -4   8         64.11         90.20        28.46 o                         
  -2  -4   8         64.47        107.55        28.30 o                         
  -1  -4   8        351.76        344.42        24.69 o                         
   0  -4   8       1548.53       1570.36        49.36 o                         
   1  -4   8         30.54         13.61         8.39 o                         
   2  -4   8       1211.43       1068.63        42.13 o                         
   3  -4   8         23.91         16.33         8.42 o                         
   4  -4   8         72.20         97.41        21.32 o                         
   5  -4   8         29.79         35.34        16.38 o                         
   6  -4   8         75.45         59.25        27.37 o                         
   7  -4   8         41.11         47.53        18.46 o                         
   8  -4   8        115.04        119.38        41.86 o                         
  -5  -3   8         12.30         24.11        28.16 o                         
  -4  -3   8         23.87         27.99        24.52 o                         
  -3  -3   8        208.61        188.29        36.19 o                         
  -2  -3   8        320.19        288.96        24.50 o                         
  -1  -3   8       3781.78       3770.18        88.32 o                         
   0  -3   8       7817.99       7640.62        81.69 o                         
   1  -3   8        419.49        427.25        20.80 o                         
   2  -3   8        114.42        107.83        14.79 o                         
   3  -3   8        861.90        849.13        48.12 o                         
   4  -3   8         76.41         84.18        18.53 o                         
   5  -3   8         61.94         89.94        20.11 o                         
   6  -3   8          1.86          7.57        16.87 o                         
   7  -3   8         89.87         99.09        31.02 o                         
   8  -3   8        257.03        243.00        55.86 o                         
  -7  -2   8          0.21         11.29        37.50 o                         
  -6  -2   8          0.95        -20.97        20.97 o                         
  -5  -2   8          7.27         19.05        16.43 o                         
  -4  -2   8          1.08         27.23        12.62 o                         
  -3  -2   8         71.95        100.17        13.56 o                         
  -2  -2   8         46.39         57.13        11.30 o                         
  -1  -2   8       1519.85       1526.62        31.69 o                         
   0  -2   8       3548.11       3553.08        51.73 o                         
   1  -2   8       1692.20       1733.44        45.00 o                         
   2  -2   8       4418.54       4248.87        72.96 o                         
   3  -2   8        180.62        216.05        21.09 o                         
   4  -2   8         34.73         26.09        12.03 o                         
   5  -2   8        564.64        567.25        43.94 o                         
   6  -2   8         67.53         58.45        20.54 o                         
   7  -2   8        142.33        145.71        32.24 o                         
   8  -2   8         94.72         68.20        47.49 o                         
  -7  -1   8          9.92         59.67        23.62 o                         
  -6  -1   8         68.31         76.53        34.47 o                         
  -5  -1   8        488.58        495.15        39.79 o                         
  -4  -1   8        591.47        646.30        43.54 o                         
  -3  -1   8         76.09         66.73         9.34 o                         
  -2  -1   8         21.34         24.33         5.76 o                         
  -1  -1   8       2299.49       2262.33        34.67 o                         
   0  -1   8       5772.42       5885.46        89.32 o                         
   1  -1   8         14.71         16.64         6.19 o                         
   2  -1   8         82.74         82.30        10.99 o                         
   3  -1   8       4076.87       4121.88        77.64 o                         
   4  -1   8       2003.18       1999.46        73.93 o                         
   5  -1   8         82.39         97.52        21.02 o                         
   6  -1   8         32.42         59.24        19.17 o                         
   7  -1   8          4.62          0.64        18.31 o                         
  -7   0   8          0.34         -9.69        22.06 o                         
  -6   0   8          6.57         65.15        23.31 o                         
  -5   0   8        351.32        375.67        28.79 o                         
  -4   0   8         53.10         68.09        11.98 o                         
  -3   0   8        771.52        758.10        32.61 o                         
  -2   0   8       2356.06       2413.64        55.13 o                         
  -1   0   8       2798.67       2849.03        47.01 o                         
   0   0   8       5653.37       5513.43       133.95 o                         
   1   0   8          3.56          8.99         2.79 o                         
   2   0   8        264.26        249.56        14.13 o                         
   3   0   8       1765.31       1715.35        62.21 o                         
   4   0   8        564.46        538.34        58.97 o                         
   5   0   8        567.33        544.49        62.90 o                         
   6   0   8        129.67        191.41        33.96 o                         
   7   0   8         88.67        153.37        33.05 o                         
  -7   1   8          0.94         -1.72        20.31 o                         
  -6   1   8        107.12        131.63        25.24 o                         
  -5   1   8       1078.05       1054.11        56.45 o                         
  -4   1   8        720.35        684.69        45.82 o                         
  -3   1   8         33.96         44.95        10.24 o                         
  -2   1   8        315.18        348.49        18.61 o                         
  -1   1   8        245.88        251.56        12.18 o                         
   0   1   8        124.17        121.41         7.19 o                         
   1   1   8       1048.35       1032.54        24.59 o                         
   2   1   8        436.09        409.32        17.56 o                         
   3   1   8        301.85        300.43        23.65 o                         
   4   1   8        789.15        800.25        52.99 o                         
   5   1   8        103.88        144.92        51.30 o                         
   6   1   8         51.26         29.99        18.46 o                         
  -8   2   8          1.11         -3.91        20.38 o                         
  -7   2   8          0.88        -20.12        29.24 o                         
  -6   2   8        176.64        188.95        38.95 o                         
  -5   2   8       1342.00       1425.53       110.55 o                         
  -4   2   8       1401.12       1383.92        56.02 o                         
  -3   2   8        306.22        297.28        21.84 o                         
  -2   2   8        357.68        380.22        22.70 o                         
  -1   2   8          2.55         -2.08         4.28 o                         
   0   2   8        845.69        823.57        27.44 o                         
   1   2   8        866.68        841.41        30.43 o                         
   2   2   8        188.91        184.27        20.43 o                         
   3   2   8       5320.76       5203.34       119.56 o                         
   4   2   8        847.05        860.79        50.05 o                         
   5   2   8          0.06         17.54        17.55 o                         
   6   2   8          2.40         46.17        25.74 o                         
  -8   3   8          0.13         12.78        19.09 o                         
  -7   3   8          0.61         10.61        33.51 o                         
  -6   3   8         75.46        118.41        27.31 o                         
  -5   3   8       1146.55       1203.05        73.53 o                         
  -4   3   8         48.47         51.81        11.62 o                         
  -3   3   8        324.57        345.27        76.51 o                         
  -2   3   8         64.70         67.01        15.64 o                         
  -1   3   8        248.31        256.11        21.56 o                         
   0   3   8         83.50         86.51         9.91 o                         
   1   3   8          1.99          8.87        11.24 o                         
   2   3   8         14.27          6.87        11.77 o                         
   3   3   8         66.48         61.02        16.78 o                         
   4   3   8         94.07        118.27        28.73 o                         
   5   3   8         90.61         75.41        28.55 o                         
  -8   4   8         10.20          3.45        21.31 o                         
  -7   4   8          1.04         19.28        20.12 o                         
  -6   4   8        215.20        233.97        37.88 o                         
  -5   4   8        651.50        730.40       121.56 o                         
  -4   4   8       1267.53       1240.57       145.66 o                         
  -3   4   8        109.68        104.82        56.58 o                         
  -2   4   8        200.16        255.23        69.26 o                         
  -1   4   8       1448.72       1425.05        70.83 o                         
   0   4   8         14.17         33.13        10.60 o                         
   1   4   8          1.67         -1.23        11.26 o                         
   2   4   8         41.77         48.99        14.01 o                         
   3   4   8        522.22        528.41        41.79 o                         
   4   4   8        192.10        257.69        52.33 o                         
  -8   5   8          6.07         46.89        34.55 o                         
  -7   5   8          1.52         56.77        27.23 o                         
  -6   5   8        113.05        246.53        53.29 o                         
  -5   5   8        290.76        369.50        93.91 o                         
  -4   5   8          3.10         20.71        41.07 o                         
  -3   5   8        123.64        188.13        61.69 o                         
  -2   5   8        104.94         82.86        29.51 o                         
  -1   5   8        543.25        606.89        79.16 o                         
   0   5   8         41.63         56.94        24.87 o                         
   1   5   8        347.17        349.33        34.47 o                         
   2   5   8         59.76         37.73        17.41 o                         
   3   5   8        107.65        173.78        41.99 o                         
  -7   6   8         10.18        -20.07        35.64 o                         
  -6   6   8          3.01        -12.14        49.07 o                         
  -5   6   8         85.04        215.56        79.72 o                         
  -4   6   8         62.41         68.43        59.52 o                         
  -3   6   8         26.62         89.86        60.87 o                         
  -2   6   8        143.20        186.96        41.29 o                         
  -1   6   8        521.68        517.75        53.82 o                         
   0   6   8         33.13          9.23        22.53 o                         
   1   6   8          0.76         45.38        19.90 o                         
   2   6   8          8.10         14.18        23.10 o                         
  -5   7   8         17.92        101.32        66.60 o                         
  -4   7   8          9.94         21.61        40.22 o                         
  -3   7   8          0.94         -2.91        22.49 o                         
  -2   7   8        174.47        196.86        45.85 o                         
  -1   7   8        316.81        334.93        47.25 o                         
   0   7   8          3.31        -22.19        22.19 o                         
   1   7   8         40.98         13.65        62.46 o                         
  -4   8   8          1.68         -0.34        33.75 o                         
  -3   8   8          0.12        -33.58        42.09 o                         
  -2   8   8         31.06         26.83        33.87 o                         
   1  -8   9         11.38        -20.63        28.46 o                         
   2  -8   9         35.00         68.32        26.44 o                         
   3  -8   9         13.67         33.28        22.07 o                         
   4  -8   9          1.19         68.26        39.62 o                         
   5  -8   9         23.39        -33.32        36.36 o                         
  -1  -7   9        192.28        230.84        52.49 o                         
   0  -7   9        350.60        424.46        64.54 o                         
   1  -7   9         22.81         69.39        33.58 o                         
   2  -7   9         24.20        101.21        35.27 o                         
   3  -7   9        156.17        168.27        50.38 o                         
   4  -7   9         22.13         -7.34        70.26 o                         
   5  -7   9         68.62         44.93        22.07 o                         
   6  -7   9          6.45          8.60       106.11 o                         
   7  -7   9         35.74         -3.91        31.88 o                         
  -3  -6   9          7.05          2.78        24.51 o                         
  -2  -6   9         21.80         -5.47        22.60 o                         
  -1  -6   9        181.01        206.60        43.54 o                         
   0  -6   9        331.52        304.94        41.21 o                         
   1  -6   9         55.80         73.71        23.78 o                         
   2  -6   9        252.95        269.90        41.41 o                         
   3  -6   9        401.14        400.21        43.36 o                         
   4  -6   9          3.33         24.21        17.30 o                         
   5  -6   9        155.69        191.82        54.78 o                         
   6  -6   9        157.53        182.10        46.88 o                         
   7  -6   9        234.69        119.62        68.88 o                         
  -4  -5   9         16.57         41.85        25.70 o                         
  -3  -5   9         11.72         34.71        31.36 o                         
  -2  -5   9          3.20         27.78        27.35 o                         
  -1  -5   9         54.61         46.53        17.93 o                         
   0  -5   9        203.18        264.31        35.97 o                         
   1  -5   9         20.33         39.88        14.05 o                         
   2  -5   9         69.90         45.18        14.44 o                         
   3  -5   9       1511.17       1571.41        84.73 o                         
   4  -5   9        949.62        896.00        67.44 o                         
   5  -5   9         74.02         63.43        36.15 o                         
   6  -5   9         16.15         83.39        46.49 o                         
   7  -5   9          2.29         41.12        21.68 o                         
   8  -5   9         63.05         89.87        67.63 o                         
  -5  -4   9         22.36         20.53        38.76 o                         
  -4  -4   9         24.91         69.76        24.27 o                         
  -3  -4   9        201.10        181.56        32.01 o                         
  -2  -4   9        147.08        150.12        27.22 o                         
  -1  -4   9        729.71        787.77        53.26 o                         
   0  -4   9       2255.76       2222.61        70.85 o                         
   1  -4   9         35.83         20.19         8.16 o                         
   2  -4   9        240.63        188.04        22.16 o                         
   3  -4   9       2756.54       2759.12       111.79 o                         
   4  -4   9        432.98        473.42        41.04 o                         
   5  -4   9        568.80        595.98        49.11 o                         
   6  -4   9        275.36        239.91        34.19 o                         
   7  -4   9        128.48        228.12        34.77 o                         
   8  -4   9         23.88         45.43        38.15 o                         
  -5  -3   9        158.04        182.13        33.46 o                         
  -4  -3   9         45.04         47.33        19.33 o                         
  -3  -3   9          1.59         13.88        14.39 o                         
  -2  -3   9        134.21        120.66        22.03 o                         
  -1  -3   9        175.56        195.62        25.13 o                         
   0  -3   9        234.26        222.56        13.82 o                         
   1  -3   9        244.19        250.99        19.87 o                         
   2  -3   9        118.06        132.16        16.75 o                         
   3  -3   9       2562.13       2530.06       106.71 o                         
   4  -3   9        375.57        383.20        38.52 o                         
   5  -3   9        554.18        565.93        46.00 o                         
   6  -3   9        192.10        188.32        36.17 o                         
   7  -3   9         11.66          7.05        28.36 o                         
   8  -3   9          8.89        -26.81        67.99 o                         
  -6  -2   9         51.42         58.36        28.73 o                         
  -5  -2   9        451.39        524.93        43.71 o                         
  -4  -2   9        153.75        197.42        24.32 o                         
  -3  -2   9         11.41          2.11         6.79 o                         
  -2  -2   9         39.23         39.10         8.79 o                         
  -1  -2   9        312.06        305.03        14.84 o                         
   0  -2   9        748.60        775.31        23.89 o                         
   1  -2   9        468.42        487.01        23.69 o                         
   2  -2   9       2130.05       2150.62        63.83 o                         
   3  -2   9       6273.42       6185.95       117.83 o                         
   4  -2   9       2218.31       2117.94        79.23 o                         
   5  -2   9        191.43        180.92        25.87 o                         
   6  -2   9         18.69         -0.33        16.74 o                         
   7  -2   9         62.87         38.54        23.91 o                         
  -7  -1   9          0.23         17.47        27.68 o                         
  -6  -1   9         70.22        119.79        42.91 o                         
  -5  -1   9        124.94        103.62        21.81 o                         
  -4  -1   9          6.14          9.39         7.01 o                         
  -3  -1   9        589.94        582.95        28.29 o                         
  -2  -1   9        136.84        137.29        10.36 o                         
  -1  -1   9        163.77        146.89        10.36 o                         
   0  -1   9        274.55        280.92        10.04 o                         
   1  -1   9        531.86        545.18        16.31 o                         
   2  -1   9        161.59        178.57        12.01 o                         
   3  -1   9       1724.82       1733.59        48.68 o                         
   4  -1   9         39.93         35.48        11.73 o                         
   5  -1   9        827.75        944.61        56.77 o                         
   6  -1   9        205.52        238.17        38.53 o                         
   7  -1   9          2.79         10.99        19.40 o                         
  -7   0   9          3.76         15.89        37.42 o                         
  -6   0   9         50.99         48.65        21.44 o                         
  -5   0   9        450.53        434.61        32.15 o                         
  -4   0   9        150.45        133.21        18.04 o                         
  -3   0   9         76.91         73.52        11.11 o                         
  -2   0   9       1927.89       1979.06        44.33 o                         
  -1   0   9       9450.36       9274.05       169.61 o                         
   0   0   9        947.80        966.92        58.75 o                         
   1   0   9         67.29         61.37        10.26 o                         
   2   0   9         24.05         28.24         7.33 o                         
   3   0   9       1946.53       1896.79        45.97 o                         
   4   0   9        292.50        318.34        27.06 o                         
   5   0   9         22.69         39.77        25.17 o                         
   6   0   9         52.70         11.02        17.78 o                         
   7   0   9        199.56        177.88        45.85 o                         
  -7   1   9         15.96         18.91        21.41 o                         
  -6   1   9         58.30         51.31        16.22 o                         
  -5   1   9        157.35        147.57        22.43 o                         
  -4   1   9         12.31         12.85        15.96 o                         
  -3   1   9        100.84         84.23        11.66 o                         
  -2   1   9        973.55        994.82        31.38 o                         
  -1   1   9       1556.51       1548.96        67.36 o                         
   0   1   9       1870.01       1865.07        70.95 o                         
   1   1   9       2675.35       2655.39        52.69 o                         
   2   1   9        884.83        925.49        32.26 o                         
   3   1   9        907.67        929.53        41.47 o                         
   4   1   9        497.96        541.05        44.86 o                         
   5   1   9          2.63         21.78        20.36 o                         
   6   1   9          9.77          4.24        16.74 o                         
  -8   2   9         11.03        -34.29        34.29 o                         
  -7   2   9          3.21          6.41        18.87 o                         
  -6   2   9          0.74         27.89        16.11 o                         
  -5   2   9          0.45        -16.12        16.12 o                         
  -4   2   9         39.71         23.27        11.04 o                         
  -3   2   9         42.50         34.16        11.95 o                         
  -2   2   9       1972.03       2081.99        76.18 o                         
  -1   2   9       4742.40       4747.86        67.11 o                         
   0   2   9        113.39        116.36         8.54 o                         
   1   2   9         55.06         52.24         8.48 o                         
   2   2   9         40.10         46.59        11.40 o                         
   3   2   9         55.70         43.95        13.07 o                         
   4   2   9          2.14         -6.94        15.41 o                         
   5   2   9         95.72         97.41        24.77 o                         
   6   2   9          0.58        -22.27        25.76 o                         
  -8   3   9          0.04         21.43        25.53 o                         
  -7   3   9         12.39        -15.46        19.69 o                         
  -6   3   9          4.61         12.37        25.31 o                         
  -5   3   9          3.83          9.37        18.76 o                         
  -4   3   9          2.24         -0.66        13.03 o                         
  -3   3   9        161.18        111.48        40.30 o                         
  -2   3   9       3375.12       3150.19        98.07 o                         
  -1   3   9       3354.53       3189.73        78.55 o                         
   0   3   9         11.57         21.22        10.90 o                         
   1   3   9        598.76        539.57        35.21 o                         
   2   3   9        111.33        147.46        27.33 o                         
   3   3   9         43.46         67.45        16.59 o                         
   4   3   9        214.58        212.03        27.99 o                         
   5   3   9         62.21         43.62        25.15 o                         
  -8   4   9          0.01        -22.38        22.38 o                         
  -7   4   9          1.60         13.98        30.17 o                         
  -6   4   9        111.38         61.07        23.12 o                         
  -5   4   9          9.75          2.32        16.94 o                         
  -4   4   9          0.19         24.34        36.59 o                         
  -3   4   9          9.66         39.09        40.16 o                         
  -2   4   9        297.48        254.90        68.77 o                         
  -1   4   9        419.71        447.71        49.42 o                         
   0   4   9         63.00         77.92        19.55 o                         
   1   4   9        367.11        386.56        43.75 o                         
   2   4   9         35.63         39.45        14.66 o                         
   3   4   9          6.27         11.85        13.07 o                         
   4   4   9         19.62          9.37        47.00 o                         
  -8   5   9          1.25         -1.17        58.88 o                         
  -7   5   9          3.26         17.63        21.12 o                         
  -6   5   9        127.52        160.83        33.41 o                         
  -5   5   9        137.44        163.16        61.52 o                         
  -4   5   9          4.72         72.67        54.52 o                         
  -3   5   9        129.40        124.96        59.42 o                         
  -2   5   9        705.14        719.00        70.31 o                         
  -1   5   9       1249.88       1220.84       126.69 o                         
   0   5   9          3.00        -19.14        19.14 o                         
   1   5   9          4.14         -8.60        14.48 o                         
   2   5   9        267.47        275.33        37.26 o                         
  -7   6   9         23.48         41.64        33.36 o                         
  -6   6   9        123.03        257.29        83.70 o                         
  -5   6   9         65.38         58.89        58.38 o                         
  -4   6   9         43.35         46.58        50.27 o                         
  -3   6   9         21.25         13.90        36.93 o                         
  -2   6   9         52.77         72.90        30.98 o                         
  -1   6   9         93.59         93.58        25.16 o                         
   0   6   9          0.66         17.95        21.93 o                         
   1   6   9         16.55         50.58        19.30 o                         
  -4   7   9          0.21        -13.39        46.35 o                         
  -3   7   9          8.01         30.71        28.66 o                         
  -2   7   9          0.37         27.44        47.37 o                         
  -1   7   9         71.97         73.30        31.15 o                         
   1  -8  10         40.01         54.14        32.84 o                         
   2  -8  10         29.20         26.21        33.07 o                         
   3  -8  10        480.89        493.61        63.15 o                         
   4  -8  10         27.95         -0.63        29.71 o                         
   5  -8  10         61.71        113.98        59.97 o                         
  -1  -7  10          8.38         29.91        30.46 o                         
   0  -7  10          1.60         17.13        22.41 o                         
   1  -7  10          5.81         27.86        23.13 o                         
   2  -7  10         74.51         65.39        26.96 o                         
   3  -7  10         96.68         95.41        27.22 o                         
   4  -7  10         35.99         48.67        37.23 o                         
   5  -7  10        172.91        127.51        31.61 o                         
   6  -7  10          2.25         19.00        32.90 o                         
  -2  -6  10         86.89        110.29        33.14 o                         
  -1  -6  10         46.95         85.02        29.86 o                         
   0  -6  10        103.62        148.95        32.09 o                         
   1  -6  10        135.66        199.21        33.94 o                         
   2  -6  10        180.82        223.96        58.95 o                         
   3  -6  10       1587.16       1607.93       139.81 o                         
   4  -6  10        174.67        183.07        31.95 o                         
   5  -6  10         67.27         56.58        25.74 o                         
   6  -6  10         25.44        -24.01        24.01 o                         
   7  -6  10         54.22        -45.73        45.73 o                         
  -4  -5  10          9.75         17.73        28.53 o                         
  -3  -5  10          0.66          5.17        18.38 o                         
  -2  -5  10         38.91         24.29        29.03 o                         
  -1  -5  10         43.84         35.72        18.37 o                         
   0  -5  10         88.69         21.25        22.45 o                         
   1  -5  10        344.88        341.72        30.53 o                         
   2  -5  10        217.63        185.77        24.61 o                         
   3  -5  10        567.07        600.20        54.58 o                         
   4  -5  10         27.12         11.33        22.33 o                         
   5  -5  10        279.90        306.16        43.05 o                         
   6  -5  10          8.59         48.98        32.18 o                         
   7  -5  10        132.86        134.88        32.22 o                         
  -5  -4  10         15.14        -43.91        43.91 o                         
  -4  -4  10         65.44         77.64        32.35 o                         
  -3  -4  10         58.27         84.61        25.15 o                         
  -2  -4  10        909.67        871.38        60.19 o                         
  -1  -4  10       1534.10       1668.87        79.74 o                         
   0  -4  10          9.45          8.20        10.35 o                         
   1  -4  10          3.31         -9.20         9.20 o                         
   2  -4  10         64.65         45.53        18.64 o                         
   3  -4  10        179.16        205.49        33.30 o                         
   4  -4  10         13.86         -9.77        16.76 o                         
   5  -4  10         81.56         83.10        20.89 o                         
   6  -4  10        183.84        237.64        35.01 o                         
   7  -4  10        367.45        422.46        47.50 o                         
  -5  -3  10         21.89         18.96        21.28 o                         
  -4  -3  10         25.17         13.88        13.89 o                         
  -3  -3  10         51.76         40.07        15.47 o                         
  -2  -3  10        754.08        801.39        51.93 o                         
  -1  -3  10        554.50        647.37        43.32 o                         
   0  -3  10        919.15        892.81        26.77 o                         
   1  -3  10       2065.69       2075.74        49.46 o                         
   2  -3  10        557.15        600.68        34.61 o                         
   3  -3  10       1116.55       1042.31        70.15 o                         
   4  -3  10        565.53        513.88        40.89 o                         
   5  -3  10          6.82         -2.49        14.15 o                         
   6  -3  10        246.83        242.13        34.10 o                         
   7  -3  10        252.35        215.68        34.85 o                         
  -6  -2  10         27.63         35.82        23.51 o                         
  -5  -2  10          6.59         11.93        33.68 o                         
  -4  -2  10          8.29         48.94        17.37 o                         
  -3  -2  10          3.29          3.36         8.36 o                         
  -2  -2  10       1107.28       1032.65        30.03 o                         
  -1  -2  10       1971.13       1947.24        40.06 o                         
   0  -2  10         74.32         73.23         7.47 o                         
   1  -2  10         46.15         42.87         6.64 o                         
   2  -2  10       1267.08       1267.31        48.86 o                         
   3  -2  10        417.46        419.42        24.25 o                         
   4  -2  10         83.32         73.02        16.86 o                         
   5  -2  10         24.70         40.01        15.80 o                         
   6  -2  10         55.83         91.74        22.20 o                         
   7  -2  10        175.63        153.88        37.90 o                         
  -7  -1  10          1.77         25.47        37.95 o                         
  -6  -1  10          8.78         44.59        46.04 o                         
  -5  -1  10          0.71         -1.78        17.64 o                         
  -4  -1  10        147.28        153.44        16.84 o                         
  -3  -1  10        751.10        732.14        35.00 o                         
  -2  -1  10       3140.77       3248.19        56.25 o                         
  -1  -1  10       2800.27       2789.22        53.87 o                         
   0  -1  10        148.30        120.22        15.34 o                         
   1  -1  10        161.42        166.79        17.59 o                         
   2  -1  10       1267.60       1208.92        30.72 o                         
   3  -1  10         70.97         76.43        16.76 o                         
   4  -1  10        844.22        858.89        43.87 o                         
   5  -1  10        125.60        143.11        24.75 o                         
   6  -1  10        397.22        455.44        44.41 o                         
   7  -1  10        248.46        242.49        66.07 o                         
  -7   0  10         18.75          1.51        17.86 o                         
  -6   0  10        113.87        117.04        25.02 o                         
  -5   0  10         31.23         18.89        11.69 o                         
  -4   0  10         15.60         15.16        10.62 o                         
  -3   0  10          0.64          6.16         6.85 o                         
  -2   0  10        862.61        887.09        25.91 o                         
  -1   0  10        216.29        205.43        24.29 o                         
   0   0  10       1356.92       1302.98        67.30 o                         
   1   0  10        700.74        635.77        47.96 o                         
   2   0  10        126.08        130.19         9.34 o                         
   3   0  10        134.85        116.94        16.11 o                         
   4   0  10        352.88        356.27        28.98 o                         
   5   0  10         64.33         39.17        15.00 o                         
   6   0  10         27.75         74.75        54.58 o                         
   7   0  10         24.15         78.63        42.78 o                         
  -7   1  10         35.55         52.19        19.30 o                         
  -6   1  10        213.91        227.39        27.87 o                         
  -5   1  10        264.91        226.34        25.77 o                         
  -4   1  10         28.77         23.06        12.46 o                         
  -3   1  10        353.79        345.86        22.53 o                         
  -2   1  10        839.65        843.19        26.39 o                         
  -1   1  10       1310.39       1274.98        64.30 o                         
   0   1  10         44.42         30.42        14.14 o                         
   1   1  10        134.11        141.31        17.59 o                         
   2   1  10       8471.86       8134.53       126.59 o                         
   3   1  10        798.75        803.29        46.32 o                         
   4   1  10          9.90         11.98        15.05 o                         
   5   1  10          7.50         13.52        13.47 o                         
   6   1  10         16.31         25.04        24.18 o                         
  -8   2  10          0.69        -24.59        27.85 o                         
  -7   2  10         42.21         36.49        18.61 o                         
  -6   2  10        334.00        275.82        34.84 o                         
  -5   2  10         47.53         78.38        21.51 o                         
  -4   2  10        158.96        162.66        23.92 o                         
  -3   2  10        241.59        192.74        18.60 o                         
  -2   2  10         97.10         95.32        10.55 o                         
  -1   2  10        270.43        270.41        11.79 o                         
   0   2  10         97.09         91.43         8.51 o                         
   1   2  10          6.78         11.77        12.63 o                         
   2   2  10        215.56        206.89        22.33 o                         
   3   2  10         38.10         54.76        19.43 o                         
   4   2  10        507.80        483.33        45.02 o                         
   5   2  10        142.05        261.10        52.21 o                         
  -8   3  10          3.82         32.00        39.77 o                         
  -7   3  10         86.64         49.52        21.75 o                         
  -6   3  10        204.25        208.69        38.62 o                         
  -5   3  10        510.08        434.77        44.92 o                         
  -4   3  10         86.81         91.97        20.76 o                         
  -3   3  10         41.06        103.43        44.59 o                         
  -2   3  10        101.02        106.48        17.70 o                         
  -1   3  10         51.91         28.30        15.61 o                         
   0   3  10        140.25        148.92        17.41 o                         
   1   3  10         68.14         97.75        18.25 o                         
   2   3  10       1551.87       1437.99        62.13 o                         
   3   3  10        252.32        258.78        40.53 o                         
   4   3  10         27.23         30.67        24.51 o                         
  -8   4  10          0.35        -27.48        27.48 o                         
  -7   4  10         97.34        109.69        31.54 o                         
  -6   4  10        258.63        285.55        41.08 o                         
  -5   4  10          8.11         40.29        23.09 o                         
  -4   4  10         94.96         44.26        38.08 o                         
  -3   4  10         16.85        -11.35        33.30 o                         
  -2   4  10         90.18         93.45        24.34 o                         
  -1   4  10         73.06         97.66        19.97 o                         
   0   4  10        380.06        396.24        37.86 o                         
   1   4  10        279.61        265.71        28.49 o                         
   2   4  10        617.12        605.82        43.98 o                         
   3   4  10        123.80        118.70        34.40 o                         
  -7   5  10         14.58         51.63        25.34 o                         
  -6   5  10        100.83        189.94        37.32 o                         
  -5   5  10         14.52         37.67        41.24 o                         
  -4   5  10         31.99         47.20        36.59 o                         
  -3   5  10         93.73        109.34        55.04 o                         
  -2   5  10        227.13        274.26        44.77 o                         
  -1   5  10          3.57          8.61        25.30 o                         
   0   5  10          2.73          2.16        18.57 o                         
   1   5  10          0.26         -5.38        17.12 o                         
   2   5  10         52.91         97.53        43.12 o                         
  -6   6  10         49.05        106.83        60.25 o                         
  -5   6  10          8.52         94.57        55.03 o                         
  -4   6  10          2.18        -58.71        58.71 o                         
  -3   6  10        209.51        177.78        41.17 o                         
  -2   6  10        249.96        285.54        60.65 o                         
  -1   6  10          0.13        -44.08        44.08 o                         
   0   6  10         97.44        169.09        66.39 o                         
   1   6  10         19.72        -12.14        40.68 o                         
   1  -8  11          3.96        -37.10        37.10 o                         
   2  -8  11         15.62         29.10        29.84 o                         
   3  -8  11         29.91        -20.71        28.88 o                         
   4  -8  11         15.28         65.72        49.27 o                         
   5  -8  11          0.46        -14.52        40.90 o                         
  -1  -7  11         41.48         27.01        26.96 o                         
   0  -7  11         14.96         -5.60        38.60 o                         
   1  -7  11         36.25         71.47        32.13 o                         
   2  -7  11          1.87         -1.74        30.33 o                         
   3  -7  11         96.14         99.87        32.63 o                         
   4  -7  11         92.46         97.69        43.36 o                         
   5  -7  11         52.65         26.27        22.69 o                         
   6  -7  11        223.07        162.10        59.09 o                         
  -2  -6  11         48.30         52.96        23.68 o                         
  -1  -6  11         44.12         57.60        22.89 o                         
   0  -6  11         20.26         31.63        20.95 o                         
   1  -6  11         17.34         19.22        20.59 o                         
   2  -6  11        279.22        372.90        51.15 o                         
   3  -6  11         53.53         99.46        25.06 o                         
   4  -6  11         31.15        -19.16        20.58 o                         
   5  -6  11          0.03         23.59        22.64 o                         
   6  -6  11         26.49         21.35        22.45 o                         
   7  -6  11         91.23        176.07        65.25 o                         
  -4  -5  11         19.01         -4.37        33.98 o                         
  -3  -5  11         66.62         91.46        28.91 o                         
  -2  -5  11        347.60        401.33        47.90 o                         
  -1  -5  11        538.20        582.88        56.77 o                         
   0  -5  11          5.90         42.33        18.49 o                         
   1  -5  11        140.81        120.84        39.05 o                         
   2  -5  11        793.38        763.47        49.81 o                         
   3  -5  11         12.04         22.91        19.95 o                         
   4  -5  11        374.10        397.15        57.42 o                         
   5  -5  11        144.45        163.91        35.94 o                         
   6  -5  11        315.44        415.22        47.66 o                         
   7  -5  11         89.86        219.98        71.38 o                         
  -4  -4  11          0.19         35.15        26.67 o                         
  -3  -4  11          0.01         10.89        21.73 o                         
  -2  -4  11         39.64         66.25        20.14 o                         
  -1  -4  11          1.04         -9.06        16.40 o                         
   0  -4  11        170.59        187.06        23.54 o                         
   1  -4  11         42.27         32.16        16.56 o                         
   2  -4  11        940.68        886.15        66.32 o                         
   3  -4  11          0.01        -10.70        17.82 o                         
   4  -4  11        571.45        562.90        56.39 o                         
   5  -4  11        216.91        212.88        41.64 o                         
   6  -4  11         37.67         51.84        28.17 o                         
   7  -4  11         58.14        105.87        45.67 o                         
  -5  -3  11         17.96         28.78        20.94 o                         
  -4  -3  11          0.03          6.59        19.34 o                         
  -3  -3  11          6.27         34.63        17.33 o                         
  -2  -3  11         36.82          6.01        22.15 o                         
  -1  -3  11        357.49        334.50        26.97 o                         
   0  -3  11         20.19         20.47         6.05 o                         
   1  -3  11       1323.32       1333.48        41.03 o                         
   2  -3  11       4536.67       4395.67       119.61 o                         
   3  -3  11        996.99       1029.79        83.83 o                         
   4  -3  11        319.90        321.69        35.15 o                         
   5  -3  11         39.22         28.88        15.85 o                         
   6  -3  11          6.23         28.76        23.62 o                         
   7  -3  11          3.59        -10.72        23.43 o                         
  -6  -2  11         22.07         29.05        33.30 o                         
  -5  -2  11          0.25          2.25        15.60 o                         
  -4  -2  11        108.83        112.48        35.18 o                         
  -3  -2  11          0.40          1.47         7.60 o                         
  -2  -2  11        167.42        166.56        13.60 o                         
  -1  -2  11        347.32        348.62        17.15 o                         
   0  -2  11         84.00         75.04         8.03 o                         
   1  -2  11        415.07        440.09        18.16 o                         
   2  -2  11       1949.55       1852.06        58.68 o                         
   3  -2  11         36.28         50.39        12.45 o                         
   4  -2  11       1297.66       1443.03        65.71 o                         
   5  -2  11        467.27        464.93        41.32 o                         
   6  -2  11         23.84         46.22        21.91 o                         
   7  -2  11         46.72         99.06        46.30 o                         
  -6  -1  11         90.60         96.86        26.59 o                         
  -5  -1  11         41.98         54.19        16.11 o                         
  -4  -1  11         36.23          6.87        11.95 o                         
  -3  -1  11        186.97        192.44        18.03 o                         
  -2  -1  11       1308.91       1227.76        33.76 o                         
  -1  -1  11        143.33        154.56        15.25 o                         
   0  -1  11         42.34         69.46        14.21 o                         
   1  -1  11        138.48        161.33        20.21 o                         
   2  -1  11       3686.47       3632.72        58.73 o                         
   3  -1  11         75.85         84.19        12.76 o                         
   4  -1  11        368.75        375.57        29.80 o                         
   5  -1  11         62.48         44.95        23.58 o                         
   6  -1  11        262.36        294.22        42.39 o                         
  -7   0  11         33.80         23.71       107.88 o                         
  -6   0  11        100.68        121.81        24.83 o                         
  -5   0  11          6.74         11.21        12.53 o                         
  -4   0  11         23.77         10.99        10.10 o                         
  -3   0  11        332.91        355.21        19.24 o                         
  -2   0  11         83.38         90.23         9.30 o                         
  -1   0  11       1121.20       1098.44        55.60 o                         
   0   0  11       1159.66       1158.15        66.18 o                         
   1   0  11       2702.51       2703.04       104.62 o                         
   2   0  11       1777.14       1748.56        48.26 o                         
   3   0  11        468.16        464.25        38.19 o                         
   4   0  11        110.21        103.22        17.22 o                         
   5   0  11         27.21         49.23        23.70 o                         
   6   0  11         90.33         81.93        45.68 o                         
  -7   1  11         18.87         11.97        40.53 o                         
  -6   1  11          4.43         23.91        17.64 o                         
  -5   1  11         55.13         28.09        12.76 o                         
  -4   1  11         15.22         14.80        10.77 o                         
  -3   1  11        631.15        641.92        30.61 o                         
  -2   1  11       1022.23       1025.60        31.12 o                         
  -1   1  11          0.13          3.48        11.68 o                         
   0   1  11         51.94         74.68        22.98 o                         
   1   1  11          2.65          6.56         5.73 o                         
   2   1  11        321.86        335.19        26.86 o                         
   3   1  11         40.50         28.20        12.63 o                         
   4   1  11        634.82        618.73        67.49 o                         
   5   1  11          1.16         22.42        21.92 o                         
  -7   2  11          6.94          5.86        19.71 o                         
  -6   2  11         55.39         54.98        18.99 o                         
  -5   2  11         22.79         23.56        14.76 o                         
  -4   2  11        114.83        129.53        21.03 o                         
  -3   2  11       1914.67       1900.63        61.39 o                         
  -2   2  11       1710.18       1681.50        40.70 o                         
  -1   2  11         26.84         27.57         7.71 o                         
   0   2  11        581.87        540.81        39.22 o                         
   1   2  11         25.68         23.70         8.49 o                         
   2   2  11        352.05        365.08        57.81 o                         
   3   2  11        230.86        246.43        43.80 o                         
   4   2  11         38.22         26.58        23.21 o                         
   5   2  11        262.27        175.57        40.80 o                         
  -7   3  11          0.97        -19.87        19.87 o                         
  -6   3  11          0.01         29.51        18.78 o                         
  -5   3  11          5.84         26.61        15.61 o                         
  -4   3  11         19.61         28.67        13.79 o                         
  -3   3  11        414.54        313.34        76.83 o                         
  -2   3  11        208.68        210.68        48.19 o                         
  -1   3  11        396.79        406.75        32.99 o                         
   0   3  11        464.13        490.91        44.27 o                         
   1   3  11          0.11          5.82        11.67 o                         
   2   3  11        109.74        136.27        36.65 o                         
   3   3  11         31.96         28.66        20.44 o                         
   4   3  11         17.03         24.65        35.23 o                         
  -7   4  11          2.92         27.51        43.17 o                         
  -6   4  11          5.74         18.24        42.04 o                         
  -5   4  11          0.28         24.97        21.08 o                         
  -4   4  11        115.08        144.70        64.18 o                         
  -3   4  11        955.13       1047.33       143.25 o                         
  -2   4  11       1099.70       1060.49        75.92 o                         
  -1   4  11         17.90         27.97        12.38 o                         
   0   4  11          2.64         -0.16        27.97 o                         
   1   4  11        216.68        231.22        50.72 o                         
   2   4  11         38.32         55.93        26.52 o                         
   3   4  11          9.21         27.00        43.20 o                         
  -6   5  11         15.71        113.18        67.17 o                         
  -5   5  11         19.24        -42.15        42.15 o                         
  -4   5  11         67.95        -25.82        41.08 o                         
  -3   5  11        284.60        336.32        94.98 o                         
  -2   5  11        121.79         91.31        58.90 o                         
  -1   5  11         57.31        184.62        78.01 o                         
   0   5  11         22.27        114.03        57.92 o                         
   1   5  11         59.05         63.85        35.03 o                         
   2   5  11         21.05         44.48        28.88 o                         
  -5   6  11          1.82        -11.46        57.98 o                         
  -4   6  11         29.38        -29.50        45.95 o                         
  -3   6  11         63.21        107.57        61.11 o                         
  -2   6  11         92.73        140.61        78.30 o                         
  -1   6  11         16.03         17.08        40.17 o                         
   1   6  11         67.01         38.30        35.06 o                         
   2  -8  12         14.43         49.87        36.82 o                         
  -1  -7  12         31.42         32.18        29.26 o                         
   0  -7  12         21.20         38.12        28.23 o                         
   1  -7  12         77.63         62.24        64.18 o                         
   2  -7  12        547.40        640.98        65.34 o                         
   3  -7  12          6.69        -22.26        28.53 o                         
   4  -7  12         26.90          3.46        28.30 o                         
   5  -7  12         14.78         78.98        31.87 o                         
   6  -7  12          0.40         -8.23        28.70 o                         
  -2  -6  12          9.39        -22.75        26.31 o                         
  -1  -6  12         37.63         31.00        18.82 o                         
   0  -6  12         88.20         59.21        21.15 o                         
   1  -6  12        200.37        140.73        31.64 o                         
   2  -6  12        348.09        284.60        42.42 o                         
   3  -6  12          0.14        -14.10        18.94 o                         
   4  -6  12        228.68        279.97        46.46 o                         
   5  -6  12          0.33         -4.44        24.83 o                         
   6  -6  12         26.71        -44.59        44.59 o                         
  -3  -5  12         82.45         86.00        34.61 o                         
  -2  -5  12        107.79        125.27        30.13 o                         
  -1  -5  12          3.08         41.22        24.14 o                         
   0  -5  12         21.60         42.96        19.13 o                         
   1  -5  12         32.73         64.54        18.96 o                         
   2  -5  12        280.52        358.63        35.81 o                         
   3  -5  12         10.16         38.10        22.35 o                         
   4  -5  12        181.64        200.31        40.59 o                         
   5  -5  12        163.34        287.87        59.92 o                         
   6  -5  12        184.65        215.70        40.15 o                         
  -4  -4  12         15.91          8.13        16.34 o                         
  -3  -4  12        122.05        159.65        30.60 o                         
  -2  -4  12          9.53          5.67        13.71 o                         
  -1  -4  12        224.50        223.06        30.23 o                         
   0  -4  12        637.70        634.65        60.97 o                         
   1  -4  12        674.66        665.04        44.65 o                         
   2  -4  12       1417.74       1488.03        68.14 o                         
   3  -4  12        153.82        129.21        29.78 o                         
   4  -4  12          0.60         47.28        26.06 o                         
   5  -4  12        243.24        267.55        39.59 o                         
   6  -4  12        224.55        214.53        47.11 o                         
  -5  -3  12          0.02         17.81        32.79 o                         
  -4  -3  12         11.88         27.18        15.61 o                         
  -3  -3  12        148.47        203.62        29.78 o                         
  -2  -3  12        232.17        205.60        27.04 o                         
  -1  -3  12         71.69         78.07        13.31 o                         
   0  -3  12         11.45         11.83         8.14 o                         
   1  -3  12         16.85         24.84        14.76 o                         
   2  -3  12          8.61          3.20        22.29 o                         
   3  -3  12        141.68        186.62        25.30 o                         
   4  -3  12        289.87        366.03        40.61 o                         
   5  -3  12        139.92        114.84        28.21 o                         
   6  -3  12        198.82         86.10        67.34 o                         
  -6  -2  12          4.61         20.42        31.65 o                         
  -5  -2  12         25.76         85.21        33.37 o                         
  -4  -2  12        154.12        113.76        29.61 o                         
  -3  -2  12       1079.93       1118.35        54.80 o                         
  -2  -2  12        564.26        560.34        30.19 o                         
  -1  -2  12         73.34         65.11         9.39 o                         
   0  -2  12         53.34         45.60         7.05 o                         
   1  -2  12        107.82        115.92        13.39 o                         
   2  -2  12         47.14         54.32        13.18 o                         
   3  -2  12        301.68        333.72        29.77 o                         
   4  -2  12         59.16        105.94        25.29 o                         
   5  -2  12        892.86       1054.28        71.75 o                         
   6  -2  12        409.51        390.88        67.81 o                         
  -6  -1  12          0.12          7.54        28.53 o                         
  -5  -1  12         13.61         49.99        19.13 o                         
  -4  -1  12         35.10         60.69        18.28 o                         
  -3  -1  12        369.23        407.51        26.67 o                         
  -2  -1  12         45.47         58.21        11.72 o                         
  -1  -1  12        745.09        759.27        26.74 o                         
   0  -1  12        538.99        540.93        37.86 o                         
   1  -1  12         16.36          1.83         8.79 o                         
   2  -1  12        193.38        191.60        13.88 o                         
   3  -1  12        270.78        280.64        32.42 o                         
   4  -1  12         16.79         14.92        13.60 o                         
   5  -1  12        183.93        156.70        41.99 o                         
   6  -1  12         74.90        194.61        89.08 o                         
  -7   0  12         11.43         11.63        40.05 o                         
  -6   0  12         12.22          0.96        29.30 o                         
  -5   0  12          0.32          3.37        14.45 o                         
  -4   0  12        184.68        168.17        17.14 o                         
  -3   0  12        823.13        810.82        31.90 o                         
  -2   0  12        640.16        598.59        22.28 o                         
  -1   0  12         36.62         53.37        31.58 o                         
   0   0  12         74.74         83.28        21.17 o                         
   1   0  12       4702.56       4721.33       147.30 o                         
   2   0  12        333.09        384.61        43.67 o                         
   3   0  12          5.94         15.43        19.52 o                         
   4   0  12          6.23         54.83        22.34 o                         
   5   0  12        151.45        177.19        45.24 o                         
  -6   1  12         10.63         -1.14        21.70 o                         
  -5   1  12         65.47         47.17        24.88 o                         
  -4   1  12        255.63        295.36        36.59 o                         
  -3   1  12        380.24        535.77        43.21 o                         
  -2   1  12        120.79        130.63        24.25 o                         
  -1   1  12        247.19        241.53        32.29 o                         
   0   1  12         48.81         70.97        19.31 o                         
   1   1  12        151.30        196.82        32.31 o                         
   2   1  12         23.11         10.35        14.32 o                         
   3   1  12        932.24        908.12        68.22 o                         
   4   1  12        252.35        247.11        47.16 o                         
   5   1  12         81.98        116.59        39.27 o                         
  -6   2  12         85.62         87.37        30.88 o                         
  -5   2  12         27.01         30.87        19.65 o                         
  -4   2  12          3.49        -14.56        14.56 o                         
  -3   2  12         90.15         85.62        32.55 o                         
  -2   2  12         74.96         39.77        16.73 o                         
  -1   2  12        370.29        372.34        33.45 o                         
   0   2  12         62.77         51.12        18.70 o                         
   1   2  12       1538.31       1711.48       104.73 o                         
   2   2  12         97.48        101.94        32.47 o                         
   3   2  12        102.51        110.25        39.86 o                         
   4   2  12          0.07        -25.64        25.64 o                         
  -7   3  12         77.49         81.93        51.92 o                         
  -6   3  12          2.00         42.66        39.48 o                         
  -5   3  12         36.85         66.38        48.11 o                         
  -4   3  12         26.19         33.53        51.51 o                         
  -3   3  12         32.53         37.55        32.34 o                         
  -2   3  12         16.84         40.51        42.41 o                         
  -1   3  12        150.56        147.05        28.50 o                         
   0   3  12        548.46        527.69        66.30 o                         
   1   3  12       1302.56       1333.61       101.88 o                         
   2   3  12         66.08         69.94        29.78 o                         
   3   3  12         89.35         63.87        27.85 o                         
   4   3  12          4.02         30.68        26.59 o                         
  -7   4  12         38.48         85.84        62.35 o                         
  -6   4  12          0.34        138.42        70.63 o                         
  -5   4  12         19.86          7.03        31.43 o                         
  -4   4  12          3.41         83.39        55.93 o                         
  -3   4  12         11.40         25.53        39.31 o                         
  -2   4  12         26.85          5.87        54.75 o                         
  -1   4  12         25.69        100.30        54.41 o                         
   0   4  12         20.71        -31.71        36.48 o                         
   1   4  12        144.57        118.72        38.58 o                         
   2   4  12          0.53         -1.15        21.91 o                         
   3   4  12        187.72        147.36        39.55 o                         
  -6   5  12          6.93        -61.89        61.89 o                         
  -5   5  12          6.72         22.29        39.48 o                         
  -4   5  12         69.25         -8.00        39.66 o                         
  -3   5  12         44.89        147.17        72.39 o                         
  -2   5  12          0.26        -37.21        51.00 o                         
  -1   5  12         75.91         73.87        56.68 o                         
   0   5  12        103.04         78.94        65.79 o                         
   1   5  12        342.22        311.26        57.09 o                         
  -3   6  12         65.59         54.47        53.33 o                         
   0  -7  13          0.78         44.42        54.91 o                         
   3  -7  13          0.42        -49.30        60.13 o                         
   4  -7  13          2.37         63.14        56.39 o                         
   5  -7  13         56.27         55.32        61.16 o                         
  -2  -6  13         58.06         16.11        35.74 o                         
  -1  -6  13          3.26          8.85        34.26 o                         
   0  -6  13         22.55         28.54        48.96 o                         
   1  -6  13         55.39         32.59        36.61 o                         
   2  -6  13         18.57        -19.40        33.67 o                         
   3  -6  13         87.42        157.62        35.06 o                         
   4  -6  13         52.87         17.05        25.70 o                         
   5  -6  13        322.35        375.28        85.64 o                         
  -3  -5  13         27.30        -13.05        31.88 o                         
  -2  -5  13          0.80         -2.30        71.05 o                         
  -1  -5  13         43.59         78.79        71.09 o                         
   0  -5  13          8.74         17.89        26.87 o                         
   1  -5  13         47.07         78.20        23.85 o                         
   2  -5  13        124.16         89.60        26.53 o                         
   3  -5  13        217.43        201.12        37.14 o                         
   4  -5  13        126.81        118.43        32.40 o                         
   5  -5  13        204.23         58.62        61.16 o                         
  -4  -4  13         12.46         19.21        27.13 o                         
  -3  -4  13         55.87         34.64        23.45 o                         
  -2  -4  13         71.14         56.21        26.35 o                         
  -1  -4  13          0.18         17.11        19.01 o                         
   0  -4  13        363.84        421.16        41.98 o                         
   1  -4  13       1197.71       1317.47        86.88 o                         
   2  -4  13        167.63        225.18        37.61 o                         
   3  -4  13         98.12        160.59        40.36 o                         
   4  -4  13         21.77         23.75        24.21 o                         
   5  -4  13         40.75         12.29        34.38 o                         
  -4  -3  13         16.03          4.60        16.56 o                         
  -3  -3  13        158.84        128.00        33.88 o                         
  -2  -3  13        107.28         71.80        22.95 o                         
  -1  -3  13         14.95         20.44        11.25 o                         
   0  -3  13        315.26        364.77        35.34 o                         
   1  -3  13        587.30        603.17        47.11 o                         
   2  -3  13        225.46        203.10        29.32 o                         
   3  -3  13        830.29        850.73        72.09 o                         
   4  -3  13        513.76        560.91        76.92 o                         
   5  -3  13        207.60        244.33        55.61 o                         
   6  -3  13        120.63        132.56        91.08 o                         
  -4  -2  13          0.23        -14.25        17.27 o                         
  -3  -2  13         35.05         73.22        34.34 o                         
  -2  -2  13          9.08          6.39        11.99 o                         
  -1  -2  13         71.36         93.09        13.68 o                         
   0  -2  13        105.39         77.60        17.42 o                         
   1  -2  13       2022.07       1919.40        83.71 o                         
   2  -2  13          9.02         14.92        15.80 o                         
   3  -2  13        482.93        613.46        59.39 o                         
   4  -2  13         19.63          5.03        82.94 o                         
   5  -2  13         58.41         69.56        38.84 o                         
  -5  -1  13          5.39         23.16        21.96 o                         
  -4  -1  13         14.15          3.52        13.56 o                         
  -3  -1  13         25.30         11.15         9.54 o                         
  -2  -1  13        241.38        242.63        26.78 o                         
  -1  -1  13        321.33        327.49        25.62 o                         
   0  -1  13       2746.78       2710.45        83.59 o                         
   1  -1  13       1240.37       1247.48        58.21 o                         
   2  -1  13        154.25        147.16        32.16 o                         
   3  -1  13        239.41        205.86        34.64 o                         
   4  -1  13         38.48         22.56        21.47 o                         
   5  -1  13         49.55         86.21        42.53 o                         
  -5   0  13          6.02         19.92        31.34 o                         
  -4   0  13         51.82         29.74        20.48 o                         
  -3   0  13         37.83         24.33        16.91 o                         
  -2   0  13         16.18         19.51        14.67 o                         
  -1   0  13         28.14         -5.91        15.54 o                         
   0   0  13         65.28         86.33        20.86 o                         
   1   0  13        936.17        908.37        65.20 o                         
   2   0  13        356.39        333.62        41.06 o                         
   3   0  13       1156.33       1174.19        79.07 o                         
   4   0  13          7.94         13.63        27.58 o                         
   5   0  13          0.28         17.53        23.59 o                         
  -6   1  13         16.05         41.37        31.09 o                         
  -5   1  13         45.21         26.21        18.38 o                         
  -4   1  13        341.92        424.74        59.88 o                         
  -3   1  13        334.76        340.50        39.83 o                         
  -2   1  13          0.45         -4.97        13.60 o                         
  -1   1  13        291.08        262.86        29.11 o                         
   0   1  13        489.87        451.37        57.84 o                         
   1   1  13        626.01        634.36        53.83 o                         
   2   1  13         39.31         34.36        22.76 o                         
   3   1  13          0.57        -15.06        16.58 o                         
   4   1  13        471.97        474.21        64.84 o                         
  -6   2  13          9.90          4.30        21.25 o                         
  -5   2  13          4.16         38.60        26.80 o                         
  -4   2  13        155.63        185.59        42.29 o                         
  -3   2  13         30.08         33.65        21.87 o                         
  -2   2  13        447.35        491.07        61.09 o                         
  -1   2  13        317.19        310.01       104.31 o                         
   0   2  13        158.14        218.01        30.62 o                         
   1   2  13        424.80        441.65        44.99 o                         
   2   2  13          0.03         50.16        29.42 o                         
   3   2  13         78.10        127.18        52.23 o                         
   4   2  13          9.65         18.36        33.58 o                         
  -7   3  13          1.17        -14.86        31.99 o                         
  -6   3  13          0.18          0.36        27.48 o                         
  -5   3  13         53.39         72.84        32.79 o                         
  -4   3  13        433.84        446.14        64.40 o                         
  -3   3  13        370.95        475.07       102.19 o                         
  -2   3  13         16.75         45.12        26.62 o                         
  -1   3  13         24.28         29.82        26.29 o                         
   0   3  13         10.25         -1.92        53.10 o                         
   1   3  13          2.34          6.68        26.68 o                         
   2   3  13         10.87         31.66        27.01 o                         
   3   3  13          9.14         32.57        31.38 o                         
  -6   4  13          2.84        -21.16        46.97 o                         
  -5   4  13         59.26        117.39        57.81 o                         
  -4   4  13        269.68        341.07        89.86 o                         
  -3   4  13         69.66        108.22        38.35 o                         
  -2   4  13        146.94        126.84        36.01 o                         
  -1   4  13         28.75         46.92        49.92 o                         
   0   4  13          2.54         13.08        27.12 o                         
   1   4  13         72.25        101.42        33.97 o                         
   2   4  13         67.05         12.82        26.94 o                         
   3   4  13         39.41          1.99        35.69 o                         
  -5   5  13         34.70         39.37        59.23 o                         
  -4   5  13        109.61         66.05        64.80 o                         
  -3   5  13         29.10         34.81        29.30 o                         
  -2   5  13         45.49        211.56        81.64 o                         
  -1   5  13          4.69          8.28        39.20 o                         
   0   5  13         31.31        -11.91        38.46 o                         
   1   5  13          2.20        -26.49        39.20 o                         
   1  -6  14         66.65         44.42        83.23 o                         
   2  -6  14         25.96         60.61        52.45 o                         
   3  -6  14        102.18        173.11        57.70 o                         
   4  -6  14         45.04         79.16        33.85 o                         
   5  -6  14         10.82         30.00        26.00 o                         
  -1  -5  14        157.60        144.26        58.79 o                         
   0  -5  14        321.81        328.68        66.06 o                         
   1  -5  14        541.45        727.94       113.14 o                         
   2  -5  14          5.00         -5.43        22.06 o                         
   3  -5  14          0.23         19.70        22.71 o                         
   4  -5  14         98.37         79.00        36.11 o                         
   5  -5  14         52.42        116.87        59.18 o                         
  -3  -4  14          6.27        -28.42        45.16 o                         
  -2  -4  14         30.49         17.30        28.76 o                         
  -1  -4  14          7.95        101.03        62.40 o                         
   0  -4  14         59.61        104.04        30.26 o                         
   1  -4  14         77.25        121.81        44.42 o                         
   2  -4  14        132.73        118.42        26.10 o                         
   3  -4  14        352.68        422.00        53.52 o                         
   4  -4  14         90.41         77.70        37.79 o                         
   5  -4  14         35.58        206.82        58.78 o                         
  -4  -3  14        153.27         96.36        51.98 o                         
  -3  -3  14         37.76         52.76        42.89 o                         
  -2  -3  14          8.30        -26.49        36.02 o                         
  -1  -3  14         20.25         -7.98        16.33 o                         
   0  -3  14         60.03         83.19        20.07 o                         
   1  -3  14         84.20         76.02        20.98 o                         
   2  -3  14          4.81          0.15        17.50 o                         
   3  -3  14         23.19         76.57        37.75 o                         
   4  -3  14        859.53        993.43       104.74 o                         
   5  -3  14        283.88        297.68        63.97 o                         
  -4  -2  14         44.50         42.89        36.93 o                         
  -3  -2  14          1.03         27.21        27.81 o                         
  -2  -2  14        220.68        195.54        28.41 o                         
  -1  -2  14        284.54        286.96        29.39 o                         
   0  -2  14        160.50        225.23        28.88 o                         
   1  -2  14        617.89        641.95        50.36 o                         
   2  -2  14         39.29         47.07        22.45 o                         
   3  -2  14          1.14         -2.22        33.85 o                         
   4  -2  14        325.03        294.00        57.16 o                         
   5  -2  14         51.29         30.90        33.41 o                         
  -5  -1  14         50.82         99.23        60.31 o                         
  -4  -1  14        217.62        246.18        40.00 o                         
  -3  -1  14        115.88        114.00        26.07 o                         
  -2  -1  14         27.01         51.39        17.11 o                         
  -1  -1  14         13.52         13.94        11.14 o                         
   0  -1  14        662.02        687.56        46.57 o                         
   1  -1  14         92.00         82.09        17.65 o                         
   2  -1  14        130.80        184.87        34.68 o                         
   3  -1  14          1.47         -0.99        19.29 o                         
   4  -1  14        361.72        412.55        52.23 o                         
   5  -1  14         63.85         44.08        48.91 o                         
  -5   0  14         88.23         94.96        36.31 o                         
  -4   0  14        191.47        347.27        73.64 o                         
  -3   0  14         19.09         16.63        12.49 o                         
  -2   0  14        150.82        124.54        20.67 o                         
  -1   0  14         12.76         17.92        21.29 o                         
   0   0  14          7.31         -1.14        18.78 o                         
   1   0  14        155.61        192.67        34.07 o                         
   2   0  14        620.38        650.45        59.20 o                         
   3   0  14        281.79        262.11        41.13 o                         
   4   0  14        336.14        461.23        55.29 o                         
   5   0  14        245.39        239.88        81.11 o                         
  -5   1  14         23.17         45.48        29.38 o                         
  -4   1  14        117.01         40.78        42.02 o                         
  -3   1  14         18.54         12.93        24.38 o                         
  -2   1  14        214.94        212.02        31.95 o                         
  -1   1  14         10.36          4.21        12.50 o                         
   0   1  14        412.90        458.10        47.07 o                         
   1   1  14          1.38         -2.06        15.91 o                         
   2   1  14         63.51         80.25        25.23 o                         
   3   1  14          1.10        -14.22        18.09 o                         
   4   1  14         72.18         20.52        61.65 o                         
  -5   2  14         56.41          8.17        30.15 o                         
  -4   2  14        101.83         94.02        34.35 o                         
  -3   2  14          0.84         30.71        24.54 o                         
  -2   2  14         18.31         43.49        24.78 o                         
  -1   2  14        398.72        382.67        43.86 o                         
   0   2  14       1063.71       1086.94        97.31 o                         
   1   2  14          9.03         29.65        24.96 o                         
   2   2  14        111.60        145.75        39.35 o                         
   3   2  14         17.30         34.65        25.19 o                         
  -6   3  14         10.34        -40.45        40.45 o                         
  -5   3  14         14.63         -6.54        27.42 o                         
  -4   3  14          7.90         70.51        33.97 o                         
  -3   3  14         10.49         24.19        34.04 o                         
  -2   3  14         32.54         47.21        28.79 o                         
  -1   3  14         54.73         24.93        49.76 o                         
   0   3  14        106.27        104.25        48.43 o                         
   1   3  14         36.21         66.07        31.53 o                         
   2   3  14        343.83        318.70        56.79 o                         
  -6   4  14          6.18        -19.74        40.05 o                         
  -5   4  14          2.08          7.33        31.95 o                         
  -4   4  14          1.68         21.03        58.94 o                         
  -3   4  14          0.51        -29.55        29.55 o                         
  -2   4  14         20.35        166.96        76.36 o                         
  -1   4  14        183.76        270.21        83.20 o                         
   0   4  14        469.67        521.39       121.91 o                         
   1   4  14          0.18         26.10        37.92 o                         
   2   4  14          2.84        -49.35        49.35 o                         
  -4   5  14         20.16        144.49        62.01 o                         
  -3   5  14         16.95         -5.05        54.52 o                         
   3  -6  15         50.57        135.03        73.87 o                         
   4  -6  15        184.66        155.63        44.94 o                         
   0  -5  15         94.19        110.69       120.92 o                         
   1  -5  15          9.37         86.60        39.76 o                         
   2  -5  15          1.47         20.62        31.51 o                         
   3  -5  15          0.61         57.78        27.65 o                         
   4  -5  15         94.98         32.40        33.03 o                         
  -2  -4  15          3.09         29.10        35.34 o                         
  -1  -4  15         70.79        152.63        63.38 o                         
   0  -4  15         34.91         24.50        23.18 o                         
   1  -4  15        176.29        207.02        39.47 o                         
   2  -4  15        254.93        234.10        41.29 o                         
   3  -4  15        337.44        419.60        81.68 o                         
   4  -4  15        342.01        435.75        73.47 o                         
  -4  -3  15          1.99        -38.86        38.86 o                         
  -3  -3  15          0.06         17.36        35.28 o                         
  -2  -3  15         17.15        -37.67        48.56 o                         
  -1  -3  15         13.27          0.37        19.23 o                         
   0  -3  15        323.74        318.25        36.90 o                         
   1  -3  15         52.90         63.48        18.02 o                         
   2  -3  15        185.31        165.92        28.99 o                         
   3  -3  15          3.34         23.38        32.82 o                         
   4  -3  15         22.22         31.92        85.66 o                         
   5  -3  15          0.73         35.80        45.10 o                         
  -4  -2  15         30.11         41.93        42.89 o                         
  -3  -2  15         28.63         -6.64        31.88 o                         
  -2  -2  15         64.91         24.79        19.65 o                         
  -1  -2  15       1051.15       1065.63        56.59 o                         
   0  -2  15        334.68        351.80        35.71 o                         
   1  -2  15         21.93         17.94        15.89 o                         
   2  -2  15        152.66        105.05        27.59 o                         
   3  -2  15          7.96         23.85        33.33 o                         
   4  -2  15          0.45         29.44        92.47 o                         
   5  -2  15         35.56         78.06        56.05 o                         
  -4  -1  15          4.18         22.23        24.52 o                         
  -3  -1  15         14.93         29.00        20.01 o                         
  -2  -1  15         15.50          0.53        16.80 o                         
  -1  -1  15         54.80         69.96        21.52 o                         
   0  -1  15        484.96        518.80        42.07 o                         
   1  -1  15        542.50        574.82        56.94 o                         
   2  -1  15        793.85        794.84        68.03 o                         
   3  -1  15         54.79          1.55        27.71 o                         
   4  -1  15        122.07         81.31        37.73 o                         
   5  -1  15         27.63         27.00        64.50 o                         
  -4   0  15         17.72          7.15        18.00 o                         
  -3   0  15          5.45         -8.63        17.37 o                         
  -2   0  15         88.44         60.39        16.83 o                         
  -1   0  15        563.31        623.91        48.06 o                         
   0   0  15        374.16        328.84        42.06 o                         
   1   0  15          4.84         29.36        19.26 o                         
   2   0  15         12.76         14.36        19.69 o                         
   3   0  15        334.20        344.13        51.91 o                         
   4   0  15        230.85        425.59        99.33 o                         
  -5   1  15         15.47         56.76        51.99 o                         
  -4   1  15          0.17          4.49        24.53 o                         
  -3   1  15        198.52        187.04        42.69 o                         
  -2   1  15        144.39        156.81        31.15 o                         
  -1   1  15        369.36        406.77        47.19 o                         
   0   1  15        341.03        416.52        62.00 o                         
   1   1  15         49.16         70.24        25.74 o                         
   2   1  15        104.89         92.70        26.41 o                         
   3   1  15         24.82         64.64        29.30 o                         
  -5   2  15         72.92        128.48        42.70 o                         
  -4   2  15         38.27         37.18        29.67 o                         
  -3   2  15          1.46         50.42        28.70 o                         
  -2   2  15         45.71         39.44        23.43 o                         
  -1   2  15         52.85         91.30        28.12 o                         
   0   2  15         37.33         71.66        31.08 o                         
   1   2  15        127.38        125.82        36.19 o                         
   2   2  15         36.35         10.58        43.68 o                         
  -6   3  15         18.72         13.05        36.53 o                         
  -5   3  15         75.69         75.83        34.43 o                         
  -4   3  15         24.99        -18.47        31.27 o                         
  -3   3  15         94.40        108.05        35.25 o                         
  -2   3  15         41.94          7.41        43.20 o                         
  -1   3  15         57.09         50.30        28.15 o                         
   0   3  15         65.86        140.07        39.84 o                         
   1   3  15         22.57         24.50        29.57 o                         
  -5   4  15         60.67        -59.12        59.12 o                         
  -4   4  15          0.34         42.45        29.34 o                         
  -3   4  15         40.41         65.55        32.37 o                         
  -2   4  15         20.18        -47.71        49.19 o                         
  -1   4  15          0.18         10.44        28.51 o                         
   0   4  15          3.09         57.64        46.80 o                         
   4  -6  16          0.24        -36.36        41.13 o                         
   1  -5  16         53.70         -6.92        55.60 o                         
   2  -5  16        153.93        162.14        36.27 o                         
   3  -5  16          7.42         19.20        22.82 o                         
   4  -5  16         11.92         11.98        27.42 o                         
  -1  -4  16         90.80        101.44        60.80 o                         
   0  -4  16         14.99         18.82        25.64 o                         
   1  -4  16         12.76         25.68        32.79 o                         
   2  -4  16          7.46         22.32        53.95 o                         
   3  -4  16        302.09        328.11        51.55 o                         
   4  -4  16         79.01         66.17        89.65 o                         
  -3  -3  16         45.25         72.56        45.90 o                         
  -2  -3  16        109.45        206.60        73.26 o                         
  -1  -3  16        104.61        194.50        52.34 o                         
   0  -3  16        362.27        352.80        39.99 o                         
   1  -3  16          1.07        -11.45        29.70 o                         
   2  -3  16          1.10         12.09        16.56 o                         
   3  -3  16        187.75         90.69        38.04 o                         
   4  -3  16          0.49        -20.56        33.92 o                         
  -4  -2  16          6.11         75.11        60.70 o                         
  -3  -2  16          4.51         -2.67        34.26 o                         
  -2  -2  16          0.15         23.52        21.47 o                         
  -1  -2  16          0.08         -3.33        17.94 o                         
   0  -2  16         39.97         13.64        21.79 o                         
   1  -2  16        159.07        166.63        34.66 o                         
   2  -2  16          0.77         34.52        26.44 o                         
   3  -2  16        257.84        385.38        50.20 o                         
   4  -2  16         21.93        -13.22        56.39 o                         
  -4  -1  16          1.53         16.31        29.02 o                         
  -3  -1  16         45.21         30.97        25.50 o                         
  -2  -1  16          3.35         35.04        19.91 o                         
  -1  -1  16         15.64         35.91        14.61 o                         
   0  -1  16        129.55         90.45        19.77 o                         
   1  -1  16        139.36        169.06        35.64 o                         
   2  -1  16        221.43        276.08        50.73 o                         
   3  -1  16        504.57        573.46        62.31 o                         
   4  -1  16        131.61         64.97        56.01 o                         
  -4   0  16          0.57         66.27        37.98 o                         
  -3   0  16         48.27         83.29        35.89 o                         
  -2   0  16          5.87         22.99        17.61 o                         
  -1   0  16          4.29         -6.07        13.34 o                         
   0   0  16          8.24         19.59        29.98 o                         
   1   0  16          5.08         48.50        23.37 o                         
   2   0  16          8.18         -7.59        38.49 o                         
   3   0  16        178.64        165.18        37.64 o                         
   4   0  16         11.95        -34.21        42.77 o                         
  -4   1  16          0.14         -4.81        25.33 o                         
  -3   1  16          0.04        -20.96        20.96 o                         
  -2   1  16         94.04        166.56        39.94 o                         
  -1   1  16        316.41        302.82        55.12 o                         
   0   1  16          1.36         -2.24        26.15 o                         
   1   1  16         29.81         72.63        26.93 o                         
   2   1  16         49.70         61.00        37.19 o                         
  -4   2  16          0.38        -30.05        30.05 o                         
  -3   2  16         16.90         26.32        26.73 o                         
  -2   2  16         22.22         60.62        24.78 o                         
  -1   2  16         17.66         10.12        41.75 o                         
   0   2  16         88.18        139.74       105.06 o                         
   1   2  16        264.28        291.69        58.76 o                         
  -5   3  16         11.31         68.64        44.19 o                         
  -4   3  16          0.28         47.65        26.93 o                         
  -3   3  16          1.25         17.30        27.80 o                         
  -2   3  16        113.44        108.21        60.35 o                         
  -1   3  16        228.16        201.11        50.47 o                         
   0   3  16          7.94        -17.19        46.63 o                         
  -4   4  16          1.74          4.54        34.15 o                         
   2  -5  17        129.67        188.74        65.94 o                         
   3  -5  17        192.99        200.29        66.01 o                         
  -1  -4  17          4.32        -62.17        62.17 o                         
   0  -4  17         24.38        117.66        78.18 o                         
   1  -4  17         33.43         74.21        36.98 o                         
   2  -4  17         27.63          5.35        31.66 o                         
   3  -4  17         80.36        -14.32        36.48 o                         
  -2  -3  17        156.34        200.84        88.25 o                         
  -1  -3  17         33.94         38.46        35.75 o                         
   0  -3  17          1.30        -10.94        16.95 o                         
   1  -3  17         37.76         15.31        19.00 o                         
   2  -3  17          3.44        -12.07        23.05 o                         
   3  -3  17         16.22         25.23        56.13 o                         
  -3  -2  17          5.24        120.27        61.66 o                         
  -2  -2  17          8.66         90.07        46.48 o                         
  -1  -2  17         66.59         83.63        27.42 o                         
   0  -2  17        279.84        239.92        39.59 o                         
   1  -2  17        263.91        244.01        41.01 o                         
   2  -2  17        126.13        126.21        33.69 o                         
   3  -2  17        285.56        318.38        51.98 o                         
   4  -2  17          6.96        -63.82        66.03 o                         
  -3  -1  17         16.25         43.17        41.98 o                         
  -2  -1  17        183.29        251.62        38.65 o                         
  -1  -1  17         76.22         41.20        21.40 o                         
   0  -1  17         14.45          6.40        22.49 o                         
   1  -1  17         17.77        -14.07        17.69 o                         
   2  -1  17         56.25         43.67        31.03 o                         
   3  -1  17         94.31        202.62        79.15 o                         
   4  -1  17          4.43          8.34        53.10 o                         
  -4   0  17         46.57         38.92        48.73 o                         
  -3   0  17         41.21         38.09        27.46 o                         
  -2   0  17        220.32        299.25        49.62 o                         
  -1   0  17         91.92         79.35        21.90 o                         
   0   0  17         70.04         51.67        26.90 o                         
   1   0  17         71.22        130.90        47.80 o                         
   2   0  17          7.84         -5.05        26.27 o                         
  -4   1  17          0.15          6.15        34.46 o                         
  -3   1  17         37.34         28.54        21.02 o                         
  -2   1  17         68.17         83.79        32.92 o                         
  -1   1  17         22.69          3.34        20.13 o                         
   0   1  17        174.43        234.39        84.87 o                         
   1   1  17         41.61         32.77        84.82 o                         
  -4   2  17         26.68         -3.46        38.63 o                         
  -3   2  17         34.36         76.58        44.31 o                         
  -2   2  17        116.02        161.43        42.79 o                         
  -1   2  17         23.19         57.57        35.12 o                         
  -4   3  17         18.49         36.36        50.32 o                         
  -3   3  17         31.66         13.03        24.11 o                         
  -2   3  17         20.70         -1.36        35.91 o                         
   1  -4  18          1.04          1.65        28.48 o                         
   2  -4  18         30.49         96.96        62.18 o                         
  -2  -3  18         28.14        -26.21        43.51 o                         
  -1  -3  18         22.70        -67.23        67.23 o                         
   0  -3  18         49.97         40.67        24.46 o                         
   1  -3  18          5.67         -5.18        27.19 o                         
   2  -3  18         41.30         15.80        27.70 o                         
   3  -3  18          0.71        -47.31        47.31 o                         
  -2  -2  18         15.25         32.85        43.46 o                         
  -1  -2  18         44.44         51.03        82.43 o                         
   0  -2  18          5.88         12.14        19.16 o                         
   1  -2  18         98.41         81.93        30.64 o                         
   2  -2  18        294.83        267.18        54.05 o                         
   3  -2  18         18.11        -28.76        46.12 o                         
  -3  -1  18         18.25        -13.56        30.35 o                         
  -2  -1  18         17.42         25.59        27.60 o                         
  -1  -1  18          5.58        -13.23        24.83 o                         
   0  -1  18          0.54          3.84        25.32 o                         
   1  -1  18         12.22        115.40        34.81 o                         
   2  -1  18         99.24         86.53        55.78 o                         
   3  -1  18         28.50         97.30        62.18 o                         
  -3   0  18          4.92        -21.97        21.97 o                         
  -2   0  18         24.65          3.59        20.35 o                         
  -1   0  18          2.28          9.64        21.47 o                         
   0   0  18          0.08         -9.66        39.26 o                         
  -3   1  18          0.07        -23.27        23.27 o                         
  -2   1  18          0.08         29.43        54.12 o                         
  -1   1  18         50.60         92.22        36.29 o                         
  -3   2  18         22.44         -4.90        62.06 o                         
  -2   2  18         32.74         93.15        63.54 o                         
  -1   2  18          5.78         33.87        48.79 o                         
  -1  -3  19         59.56        -72.05        72.05 o                         
   0  -3  19         59.23         49.66        42.41 o                         
   1  -3  19        100.08        108.72        53.48 o                         
   0  -2  19          8.85        -27.46        27.46 o                         
   1  -2  19          0.57         80.67        54.12 o                         
   2  -2  19         17.36        -44.48        57.18 o                         
  -2  -1  19          8.88         -9.42        26.15 o                         
  -1  -1  19         25.29         18.10        29.05 o                         
   0  -1  19         35.05         97.58        54.69 o                         
  -2   0  19          2.56        295.87       180.77 o                         
  -1   0  19         86.31         59.58        41.82 o                         
  -2   1  19          4.54         93.15        54.57 o                         
  -1   1  19          2.51        -21.16        34.04 o                         
                                                                                
